# Supplementary material for: Theileria parasites sequester host eIF5A to escape elimination by host-mediated autophagy
Source: Nat Commun. 2024 Mar 12;15:2235. doi: 10.1038/s41467-024-45022-7 (PMC10933305; doi:10.1038/s41467-024-45022-7)
Supplement: Supplementary file 4 — Supplementary Data 1 [file 41467_2024_45022_MOESM4_ESM.xlsx]

## Sheet: Pulldown MS Drug
Accession	Peptide count	Unique peptides	Confidence score	Anova (p)	q Value	Max fold change	Power	Highest mean condition	Lowest mean condition		description	Normalized abundance									Raw abundance
tr|G3N0S9|G3N0S9_BOVIN	4	4	171.04	3.92805e-07	0.000243034	7.35668	1	4564	2646		Uncharacterized protein OS=Bos taurus OX=9913 PE=4 SV=2	116640	124859	113306	25892.5	21200.1	19909.9	152352	171415	169150	147009	122008	126734	27627.5	21518.5	22147	132759	171415	148958	x	x
Q3MHN5|VTDB_BOVIN;tr|A0A3Q1LQ02|A0A3Q1LQ02_BOVIN;tr|A0A3Q1MKX8|A0A3Q1MKX8_BOVIN;tr|F1N5M2|F1N5M2_BOVIN	1	1	62.49	7.7041e-07	0.000243034	7.72305	1	4564	2646		Vitamin D-binding protein OS=Bos taurus OX=9913 GN=GC PE=2 SV=1	107881	106467	96396.8	25183.2	21088.6	21446.5	182093	191942	148956	135969	104036	107822	26870.7	21405.3	23856.2	158675	191942	131175	x	x
P34955|A1AT_BOVIN	10	9	575.71	2.88803e-06	0.000607373	10.9332	1	4564	2646		Alpha-1-antiproteinase OS=Bos taurus OX=9913 GN=SERPINA1 PE=1 SV=1	520438	761600	520668	89345.3	80412.6	88516.9	817779	1.06823e+06	937758	655943	744209	582376	95332.1	81620.1	98462.8	712609	1.06823e+06	825818	x	x
Q03247|APOE_BOVIN;tr|A0A140T881|A0A140T881_BOVIN;tr|A0A3Q1LPF0|A0A3Q1LPF0_BOVIN	7	7	374.79	5.44506e-06	0.000668878	19.2642	1	4564	2646		Apolipoprotein E OS=Bos taurus OX=9913 GN=APOE PE=1 SV=1	14872.5	21035	28830.2	2444.93	2313.42	2320.56	39383.8	50039.4	46946.1	18744.8	20554.7	32247.1	2608.76	2348.15	2581.3	34318.8	50039.4	41342.1	x	x
Q05443|LUM_BOVIN	6	6	317.1	6.5616e-06	0.000668878	13.6302	1	4564	2646		Lumican OS=Bos taurus OX=9913 GN=LUM PE=1 SV=1	42640.9	59599.6	39011.7	6090.24	6803.77	4496.91	72570.6	90146.7	74325	53743.3	58238.6	43635.3	6498.34	6905.93	5002.18	63237.7	90146.7	65452.8	x	x
Q7SIH1|A2MG_BOVIN	29	26	1664.16	7.04814e-06	0.000668878	9.96625	1	4564	2646		Alpha-2-macroglobulin OS=Bos taurus OX=9913 GN=A2M PE=1 SV=2	91001.2	122356	94947	16849	16523	13068.7	132227	192496	138117	114695	119562	106200	17978	16771.1	14537.1	115222	192496	121630	x	x
tr|F6R4P6|F6R4P6_BOVIN	8	8	378.63	8.51697e-06	0.000671692	19.6545	1	4564	2646		Serpin family D member 1 OS=Bos taurus OX=9913 GN=SERPIND1 PE=3 SV=1	42467.9	74142.2	74057	5080.16	4645.53	4239.18	69301.6	102382	102789	53525.2	72449.1	82834.1	5420.57	4715.28	4715.5	60389.1	102382	90518.8	x	x
P12763|FETUA_BOVIN	9	9	680.4	9.64551e-06	0.000676172	9.27765	1	4564	2646		Alpha-2-HS-glycoprotein OS=Bos taurus OX=9913 GN=AHSG PE=1 SV=2	192684	299165	232567	43073.7	61053.2	52044.4	461701	526984	460218	242853	292334	260131	45959.9	61970	57892.1	402324	526984	405282	x	x
P15497|APOA1_BOVIN	12	9	824.91	1.86416e-05	0.00117614	20.2556	1	4564	2646		Apolipoprotein A-I OS=Bos taurus OX=9913 GN=APOA1 PE=1 SV=3	461208	837801	572732	48326.2	59542.9	46836	726333	1.36016e+06	1.04715e+06	581292	818669	640611	51564.4	60437	52098.6	632924	1.36016e+06	922149	x	x
P02081|HBBF_BOVIN	11	5	1097.23	2.51726e-05	0.00135151	9.34414	1	4564	2646		Hemoglobin fetal subunit beta OS=Bos taurus OX=9913 PE=1 SV=1	858819	1.11041e+06	860776	116608	194010	171956	1.24317e+06	1.80365e+06	1.46242e+06	1.08243e+06	1.08505e+06	962793	124422	196924	191277	1.08329e+06	1.80365e+06	1.28785e+06	x	x
P01017|ANGT_BOVIN	10	7	642.1	2.78476e-05	0.00135151	41.5172	1	4564	2646		Angiotensinogen OS=Bos taurus OX=9913 GN=AGT PE=1 SV=2	116086	153220	112040	2275.02	6848.05	5125.26	162829	250538	178183	146311	149721	125319	2427.46	6950.88	5701.14	141889	250538	156913	x	x
Q2UVX4|CO3_BOVIN	38	34	2209.16	3.89529e-05	0.00175544	13.5301	1	4564	2646		Complement C3 OS=Bos taurus OX=9913 GN=C3 PE=1 SV=2	185053	216332	176140	12729	27125.5	16030.9	186814	297615	271705	233235	211392	197016	13581.9	27532.8	17832.1	162789	297615	239271	x	x
P56652|ITIH3_BOVIN;tr|A0A3Q1LQ21|A0A3Q1LQ21_BOVIN	9	7	384.68	4.86062e-05	0.00199516	3.59095	1	4564	2646		Inter-alpha-trypsin inhibitor heavy chain H3 OS=Bos taurus OX=9913 GN=ITIH3 PE=1 SV=2	57035.6	69120.5	54814	24771.5	24415.4	25971.7	74884.4	106729	88277.6	71885.8	67542.1	61310.5	26431.4	24782.1	28889.9	65253.9	106729	77739.8	x	x
P81187|CFAB_BOVIN;tr|A0A3Q1LRP5|A0A3Q1LRP5_BOVIN	8	6	550.95	5.05969e-05	0.00199516	11.4858	1	4564	2646		Complement factor B OS=Bos taurus OX=9913 GN=CFB PE=1 SV=2	120597	171523	107761	18206.5	21476.7	10671.1	175592	217680	185086	151997	167606	120533	19426.5	21799.1	11870.1	153011	217680	162992	x	x
tr|Q3ZBS7|Q3ZBS7_BOVIN	9	8	630.53	6.099e-05	0.00226352	5.28391	1	4564	2646		Vitronectin OS=Bos taurus OX=9913 GN=VTN PE=1 SV=1	778606	1.14154e+06	856654	187373	231538	239124	956258	1.42961e+06	1.09113e+06	981330	1.11547e+06	958183	199929	235015	265992	833279	1.42961e+06	960878	x	x
P28800|A2AP_BOVIN	1	1	48.23	8.04803e-05	0.00282093	3.9951	1	4564	2646		Alpha-2-antiplasmin OS=Bos taurus OX=9913 GN=SERPINF2 PE=1 SV=2	13307.4	19233.6	13715.1	5149.09	7011.29	6050.86	25390	24299.5	23066.1	16772.3	18794.3	15340.6	5494.12	7116.57	6730.74	22124.7	24299.5	20312.7	x	x
tr|Q08E32|Q08E32_BOVIN	1	1	56.31	0.000150786	0.00482803	3.66393	1	4564	2646		CHMP4B protein OS=Bos taurus OX=9913 GN=CHMP4B PE=1 SV=2	19887.5	14002.8	15618.3	4821.33	6352.99	6063.98	24632.1	17850.2	20677.6	25065.6	13683.1	17469.3	5144.39	6448.39	6745.33	21464.3	17850.2	18209.3	x	x
P81644|APOA2_BOVIN	1	1	41.73	0.000153047	0.00482803	6.44906	1	4564	2646		Apolipoprotein A-II OS=Bos taurus OX=9913 GN=APOA2 PE=1 SV=2	66594.4	48944.6	37354.2	10979.3	14174.9	16649.8	77447.6	106804	85344.5	83933.4	47827	41781.4	11715	14387.8	18520.6	67487.5	106804	75156.9	x	x
Q3SZC6|AN32B_BOVIN;tr|F1MZ46|F1MZ46_BOVIN	3	2	122.54	0.000194625	0.00549713	2.29468	0.999999	Comp	2646		Acidic leucine-rich nuclear phosphoprotein 32 family member B OS=Bos taurus OX=9913 GN=ANP32B PE=2 SV=1	106936	82007.1	96629.3	45680.5	36973.8	41795.1	50441.8	55570.8	48597.5	134778	80134.4	108082	48741.4	37529	46491.3	43954.8	55570.8	42796.4	x	x
tr|A0A3Q1LMQ6|A0A3Q1LMQ6_BOVIN;tr|A0A3Q1N525|A0A3Q1N525_BOVIN;tr|F1MGR9|F1MGR9_BOVIN	1	1	39.19	0.000200396	0.00549713	9.45784	0.999999	Comp	2646		Nuclear factor of activated T cells 2 OS=Bos taurus OX=9913 GN=NFATC2 PE=4 SV=1	7002.91	3992.46	4857.96	307.367	670.811	698.033	4197.14	4984.89	4213.42	8826.24	3901.29	5433.72	327.963	680.883	776.464	3657.37	4984.89	3710.46	x	x
Q28065|C4BPA_BOVIN;tr|A0A3Q1LUK9|A0A3Q1LUK9_BOVIN	2	2	76.82	0.000216576	0.00569344	12.1175	0.999998	4564	2646		C4b-binding protein alpha chain OS=Bos taurus OX=9913 GN=C4BPA PE=2 SV=1	32581.9	43623.1	30448.2	6021.22	2536.35	2977.73	31280.7	63425.6	45072.5	41065.2	42626.9	34056.9	6424.69	2574.43	3312.31	27257.9	63425.6	39692.2	x	x
tr|E1BGE5|E1BGE5_BOVIN	12	12	621.06	0.000279686	0.00678692	4.78597	0.999994	Comp	2646		Importin 7 OS=Bos taurus OX=9913 GN=IPO7 PE=4 SV=1	227894	127108	182525	40815.6	31500.9	39996.4	81310.7	101148	79275.6	287230	124206	204157	43550.6	31974	44490.5	70853.8	101148	69812.4	x	x
P17697|CLUS_BOVIN	7	7	359.53	0.000308507	0.00720903	5.87427	0.99999	4564	2646		Clusterin OS=Bos taurus OX=9913 GN=CLU PE=1 SV=1	94656.2	90111.7	89408.4	30210	12243.7	19910.4	116727	133602	116015	119302	88054	100005	32234.3	12427.6	22147.6	101716	133602	102166	x	x
tr|A0A3Q1N6L6|A0A3Q1N6L6_BOVIN;tr|A0A3Q1NE05|A0A3Q1NE05_BOVIN	21	20	1405.94	0.000340566	0.0075543	4.28878	0.999984	Comp	2646		KH-type splicing regulatory protein OS=Bos taurus OX=9913 GN=KHSRP PE=1 SV=1	218436	162569	175047	48523.4	39744.1	41385.3	84426.2	153045	117543	275310	158857	195793	51774.8	40340.9	46035.3	73568.7	153045	103512	x	x
tr|A0A3Q1LLI6|A0A3Q1LLI6_BOVIN;tr|A0A3Q1M2P2|A0A3Q1M2P2_BOVIN;tr|A0A3Q1M4S0|A0A3Q1M4S0_BOVIN;tr|A0A3Q1M8I5|A0A3Q1M8I5_BOVIN;tr|A0A3Q1MCP0|A0A3Q1MCP0_BOVIN;tr|A0A3Q1MNN6|A0A3Q1MNN6_BOVIN;tr|A0A3Q1NGH3|A0A3Q1NGH3_BOVIN;tr|F1MJK3|F1MJK3_BOVIN	5	4	188.63	0.000353617	0.0075543	58.6502	0.999981	4564	2646		Uncharacterized protein OS=Bos taurus OX=9913 GN=LOC506828 PE=3 SV=1	15510.3	23766.5	22155.1	425.962	127.848	1234.48	32498.2	37776.6	34608.8	19548.7	23223.8	24780.9	454.505	129.768	1373.19	28318.8	37776.6	30477.5	x	x
tr|A0A3Q1LK49|A0A3Q1LK49_BOVIN;tr|A5D7R6|A5D7R6_BOVIN	5	4	219.57	0.000359203	0.0075543	21.0611	0.99998	4564	2646		Inter-alpha-trypsin inhibitor heavy chain H2 OS=Bos taurus OX=9913 GN=ITIH2 PE=1 SV=1	16004.4	24765.2	22185.5	2087.97	578.439	2373.78	31906.9	40943.9	33300.9	20171.4	24199.7	24814.9	2227.88	587.125	2640.5	27803.5	40943.9	29325.8	x	x
P00735|THRB_BOVIN;tr|A0A452DI66|A0A452DI66_BOVIN	1	1	68.63	0.000464694	0.00900448	48.3427	0.999939	4564	2646		Prothrombin OS=Bos taurus OX=9913 GN=F2 PE=1 SV=2	8325.34	12910.9	11736.5	88.9307	297.783	829.331	16296.4	22510.7	19979.8	10493	12616.1	13127.5	94.8897	302.255	922.515	14200.6	22510.7	17594.8	x	x
Q3ZCH0|GRP75_BOVIN	19	19	1217.51	0.000470975	0.00900448	1.65741	0.999935	Comp	2646		Stress-70 protein, mitochondrial OS=Bos taurus OX=9913 GN=HSPA9 PE=2 SV=1	209332	175214	165768	114029	111430	106574	131462	134223	129750	263835	171212	185414	121670	113104	118548	114556	134223	114261	x
Q3T052|ITIH4_BOVIN;tr|A0A3Q1LZ09|A0A3Q1LZ09_BOVIN;tr|A0A3Q1MA31|A0A3Q1MA31_BOVIN;tr|A0A3Q1MGQ6|A0A3Q1MGQ6_BOVIN;tr|F1MMD7|F1MMD7_BOVIN	7	7	354.18	0.00092112	0.0161432	7.93792	0.99925	4564	2646		Inter-alpha-trypsin inhibitor heavy chain H4 OS=Bos taurus OX=9913 GN=ITIH4 PE=1 SV=1	14300.2	28527.3	23707.2	4946.57	4039.64	3766.66	18389.4	40626.5	42215.4	18023.5	27875.9	26516.9	5278.02	4100.3	4189.89	16024.5	40626.5	37176.1	x	x
tr|A0A3Q1LFQ2|A0A3Q1LFQ2_BOVIN	1	1	36.76	0.000992808	0.0169293	3.5429	0.999049	Comp	2646		Uncharacterized protein OS=Bos taurus OX=9913 PE=3 SV=1	36684.3	20118.1	31290.6	8268.86	7222.62	9373.19	15521.3	19857.8	18782.8	46235.7	19658.7	34999.1	8822.94	7331.07	10426.4	13525.2	19857.8	16540.7	x	x
P19035|APOC3_BOVIN	2	2	160.6	0.00105673	0.017144	19.6321	0.998848	4564	2646		Apolipoprotein C-III OS=Bos taurus OX=9913 GN=APOC3 PE=1 SV=2	19356.8	34090.8	21018.5	2517.14	1164.45	1858.87	12547.8	53487.4	42735.9	24396.6	33312.3	23509.6	2685.81	1181.93	2067.74	10934.1	53487.4	37634.5	x	x
P02070|HBB_BOVIN	5	1	324.68	0.00111684	0.017616	18.0135	0.99864	4564	2646		Hemoglobin subunit beta OS=Bos taurus OX=9913 GN=HBB PE=1 SV=1	8262.87	13510.9	5296.15	327.499	955.276	1216.92	9198.4	20803.7	15026	10414.3	13202.3	5923.84	349.444	969.62	1353.65	8015.44	20803.7	13232.4	x	x
A2VE08|IMA5_BOVIN;Q0V7M0|IMA7_BOVIN;tr|A0A3Q1LS53|A0A3Q1LS53_BOVIN;tr|A0A3Q1LXF0|A0A3Q1LXF0_BOVIN;tr|A0A3Q1M354|A0A3Q1M354_BOVIN;tr|A0A3Q1MR96|A0A3Q1MR96_BOVIN;tr|F1N1K5|F1N1K5_BOVIN;tr|G5E536|G5E536_BOVIN	2	2	96.04	0.00116974	0.0180003	2.24775	0.998441	Comp	2646		Importin subunit alpha-5 OS=Bos taurus OX=9913 GN=KPNA1 PE=2 SV=1	52876.4	44251.8	41180.4	16808.4	19826	24897.5	32994.3	38570	37828.3	66643.8	43241.3	46061.1	17934.7	20123.7	27695	28751.1	38570	33312.7	x	x
A1L5A6|ADRM1_BOVIN	1	1	42.64	0.00123698	0.0185818	3.96552	0.998168	Comp	2646		Proteasomal ubiquitin receptor ADRM1 OS=Bos taurus OX=9913 GN=ADRM1 PE=2 SV=1	8158.01	4206.71	5929.95	1770.13	1171.48	1671.82	2575.22	2975.6	2964.77	10282.1	4110.65	6632.76	1888.74	1189.07	1859.67	2244.04	2975.6	2610.86	x	x
Q9BGI1|PRDX5_BOVIN	1	1	36.66	0.00143746	0.0206119	3.10432	0.997221	Comp	2646		Peroxiredoxin-5, mitochondrial OS=Bos taurus OX=9913 GN=PRDX5 PE=2 SV=2	22236.6	13246.3	21505	7146.63	5147.8	6063.19	9296.46	10362.1	11090	28026.4	12943.8	24053.7	7625.51	5225.1	6744.46	8100.9	10362.1	9766.21	x	x
tr|F1MJQ3|F1MJQ3_BOVIN	1	1	26.9	0.00165493	0.0221147	33084.2	0.995981	4564	2646		Alpha-amylase OS=Bos taurus OX=9913 GN=AMY2B PE=3 SV=1	153.778	1430.57	4342.61	0.427087	0	0	135.449	5720.56	8273.83	193.817	1397.91	4857.28	0.455705	0	0	118.03	5720.56	7286.18	x	x
tr|A0A3Q1LW69|A0A3Q1LW69_BOVIN;tr|A0A3Q1MR95|A0A3Q1MR95_BOVIN;tr|E1BJ59|E1BJ59_BOVIN	15	13	621.39	0.00166152	0.0221147	2.10647	0.99594	4564	2646		Ataxin 2 like OS=Bos taurus OX=9913 GN=ATXN2L PE=3 SV=1	168495	152635	194522	89944.8	93091.1	92537.9	166181	244578	169727	212366	149150	217576	95971.8	94488.9	102936	144810	244578	149467	x	x
Q9BGI3|PRDX2_BOVIN	4	4	156.71	0.00168247	0.0221147	6.24328	0.995809	Comp	2646		Peroxiredoxin-2 OS=Bos taurus OX=9913 GN=PRDX2 PE=2 SV=1	75617.3	52590.3	47652.3	7424.61	11616.7	9126.56	17014.3	44701.2	29139.1	95305.7	51389.4	53300	7922.11	11791.1	10152	14826.2	44701.2	25660.7	x	x
Q2TBV1|RFC3_BOVIN	6	6	316.25	0.00196155	0.0247517	1.46383	0.99389	4564	2646		Replication factor C subunit 3 OS=Bos taurus OX=9913 GN=RFC3 PE=2 SV=1	51991	44142.9	52523.4	41808.7	36514.6	36819.7	56763.6	57591.7	54194.7	65527.8	43134.9	58748.4	44610.3	37062.9	40956.8	49463.6	57591.7	47725.5	x
tr|A0A3Q1LL35|A0A3Q1LL35_BOVIN	1	1	60	0.00244957	0.0291445	8.78448	0.989866	Comp	2646		Uncharacterized protein OS=Bos taurus OX=9913 PE=3 SV=1	57240.5	27764.5	66354.2	8491.42	3165.63	5573.23	17588.2	24284.2	35847.1	72144.1	27130.5	74218.4	9060.41	3213.16	6199.44	15326.3	24284.2	31568	x	x
P01966|HBA_BOVIN	7	7	716.99	0.00254065	0.0291445	10.385	0.989033	4564	2646		Hemoglobin subunit alpha OS=Bos taurus OX=9913 GN=HBA PE=1 SV=2	730790	1.37996e+06	994624	55108.7	170043	194848	788738	1.988e+06	1.58496e+06	921065	1.34845e+06	1.1125e+06	58801.4	172596	216742	687303	1.988e+06	1.39576e+06	x	x
Q3SZI4|1433T_BOVIN;tr|A0A3Q1MQS3|A0A3Q1MQS3_BOVIN	7	3	346.96	0.00316647	0.0338609	2.86922	0.982768	Comp	2646		14-3-3 protein theta OS=Bos taurus OX=9913 GN=YWHAQ PE=1 SV=1	41142.3	30580.1	36953.8	16263.3	9185.94	12427.4	14514.8	22482.2	18520.8	51854.5	29881.8	41333.5	17353	9323.88	13823.7	12648.1	22482.2	16309.9	x	x
P35705|PRDX3_BOVIN	2	2	123.26	0.00324269	0.034098	2.90034	0.981949	Comp	2646		Thioredoxin-dependent peroxide reductase, mitochondrial OS=Bos taurus OX=9913 GN=PRDX3 PE=1 SV=2	113644	69848.1	91386.8	38397.8	30769.6	25607.6	85861.7	61160.3	54995.5	143234	68253	102218	40970.7	31231.6	28484.9	74819.5	61160.3	48430.7	x	x
Q0VCZ3|YTHD2_BOVIN	1	1	50.4	0.00334648	0.0341557	3.02488	0.980817	Comp	2646		YTH domain-containing family protein 2 OS=Bos taurus OX=9913 GN=YTHDF2 PE=2 SV=1	11823.2	5692.58	7372.62	2533.35	3299.59	2394.97	7731.58	6428.54	6453.81	14901.6	5562.59	8246.41	2703.11	3349.14	2664.07	6737.27	6428.54	5683.42	x	x
P38657|PDIA3_BOVIN;tr|A5D7E8|A5D7E8_BOVIN	12	11	736.54	0.00335644	0.0341557	2.20221	0.980708	Comp	2646		Protein disulfide-isomerase A3 OS=Bos taurus OX=9913 GN=PDIA3 PE=2 SV=1	130159	77124.9	111743	53642.2	46476.4	44747.9	56888.3	58428.3	49412.8	164049	75363.8	124987	57236.6	47174.3	49775.8	49572.2	58428.3	43514.4	x	x
Q6EWQ7|IF5A1_BOVIN	4	3	292.33	0.00351993	0.0347	2.42443	0.978886	Comp	2646		Eukaryotic translation initiation factor 5A-1 OS=Bos taurus OX=9913 GN=EIF5A PE=2 SV=3	67394.7	43959.8	49521.3	19473.3	24395.5	22487.6	35781.3	33698.7	24364.4	84942.1	42956	55390.5	20778.1	24761.8	25014.3	31179.6	33698.7	21456	x	x
tr|A0A3Q1MGV9|A0A3Q1MGV9_BOVIN;tr|E1BNV7|E1BNV7_BOVIN	1	1	55.1	0.00398057	0.0372425	2.00707	0.973554	Comp	2646		Myosin IXB OS=Bos taurus OX=9913 GN=MYO9B PE=3 SV=1	3256.2	3080.69	3745.41	1338.69	1995.38	1689.33	2398.71	2915.05	3330.26	4104.01	3010.34	4189.31	1428.39	2025.34	1879.15	2090.23	2915.05	2932.73	x	x
Q3T0D0|HNRPK_BOVIN	20	19	1586.9	0.00401396	0.0372425	1.8192	0.973157	Comp	2646		Heterogeneous nuclear ribonucleoprotein K OS=Bos taurus OX=9913 GN=HNRNPK PE=2 SV=1	1.54648e+06	1.12165e+06	1.44526e+06	869810	647099	744187	785740	907341	862521	1.94914e+06	1.09603e+06	1.61655e+06	928094	656816	827804	684691	907341	759562	x
Q3SYU7|TNPO1_BOVIN;tr|A0A3Q1LMQ9|A0A3Q1LMQ9_BOVIN;tr|A0A3Q1MP13|A0A3Q1MP13_BOVIN	5	4	198.74	0.00437923	0.0386015	3.8877	0.968746	Comp	2646		Transportin-1 OS=Bos taurus OX=9913 GN=TNPO1 PE=1 SV=2	18115	10636.6	12178.4	4040.93	3343.49	3143.66	4418.69	7585.86	9893.11	22831.6	10393.7	13621.8	4311.71	3393.7	3496.89	3850.43	7585.86	8712.17	x	x
Q5E9B7|CLIC1_BOVIN	4	4	204.86	0.00439367	0.0386015	3.15919	0.968569	Comp	2646		Chloride intracellular channel protein 1 OS=Bos taurus OX=9913 GN=CLIC1 PE=2 SV=3	54690	28264.5	38516.9	15849.8	13031.6	9568.78	16078.9	16010.5	21186.8	68929.6	27619	43081.8	16911.8	13227.3	10643.9	14011.1	16010.5	18657.8	x	x
Q0VCQ1|CTBP2_BOVIN;tr|F1N053|F1N053_BOVIN	3	3	127.53	0.00455302	0.0389977	2.19356	0.966606	Comp	2646		C-terminal-binding protein 2 OS=Bos taurus OX=9913 GN=CTBP2 PE=1 SV=1	19486.1	12469.5	17418.3	7103.15	8617.9	6787.49	10104.4	13089	12786.6	24559.6	12184.7	19482.7	7579.11	8747.31	7550.14	8804.97	13089	11260.3	x	x
tr|E1BIN9|E1BIN9_BOVIN	3	3	97.01	0.00496359	0.0406706	2.88217	0.961467	Comp	2646		Double-strand break repair protein OS=Bos taurus OX=9913 GN=MRE11 PE=3 SV=2	10211.7	4932.02	8119.56	2830.24	2710.05	2531.17	5134.69	4011.72	4173.19	12870.5	4819.4	9081.88	3019.88	2750.74	2815.57	4474.35	4011.72	3675.04	x	x
A6H7G2|DBNL_BOVIN;tr|A0A452DIT4|A0A452DIT4_BOVIN	2	2	133.43	0.0056122	0.0442606	4.03511	0.953179	Comp	2646		Drebrin-like protein OS=Bos taurus OX=9913 GN=DBNL PE=2 SV=1	33430.3	26274.6	25466.8	5794.85	7799.72	7513.03	36802.6	12518.1	18500.5	42134.4	25674.6	28485	6183.15	7916.84	8357.2	32069.6	12518.1	16292.1	x	x
Q5E9A3|PCBP1_BOVIN	8	5	588.95	0.00576331	0.0448913	2.74526	0.951227	Comp	2646		Poly(rC)-binding protein 1 OS=Bos taurus OX=9913 GN=PCBP1 PE=2 SV=1	319419	176076	240110	112773	67644.1	87537.6	129351	157729	135730	402585	172056	268568	120330	68659.9	97373.4	112716	157729	119528	x	x
P06623|CN37_BOVIN	1	1	73.05	0.00588229	0.0452114	2.19316	0.949687	Comp	2646		2',3'-cyclic-nucleotide 3'-phosphodiesterase OS=Bos taurus OX=9913 GN=CNP PE=2 SV=2	18297.4	11862.8	16884.2	7421.68	6910.62	7118.23	14192.5	9850.67	9887.43	23061.5	11591.9	18885.3	7918.99	7014.39	7918.04	12367.3	9850.67	8707.16	x	x
tr|A7MBB7|A7MBB7_BOVIN	7	6	272.08	0.00612609	0.0452114	2.19652	0.946522	Comp	2646		NFKB2 protein OS=Bos taurus OX=9913 GN=NFKB2 PE=2 SV=1	33610.5	21655.1	27767.6	15343.5	11033.2	11425.3	10561.7	14996.2	15322.5	42361.6	21160.5	31058.5	16371.7	11198.9	12709.1	9203.42	14996.2	13493.5	x	x
O97680|THIO_BOVIN	3	3	173.89	0.00616271	0.0452114	4.66036	0.946046	Comp	2646		Thioredoxin OS=Bos taurus OX=9913 GN=TXN PE=3 SV=3	263555	149280	194450	60183.8	27941	42183.7	55842.5	124497	107053	332176	145871	217496	64216.6	28360.5	46923.5	48660.9	124497	94274	x	x
A4IFB1|SRRT_BOVIN	13	13	638.38	0.00659783	0.0473204	1.54844	0.940378	Comp	2646		Serrate RNA effector molecule homolog OS=Bos taurus OX=9913 GN=SRRT PE=2 SV=1	100648	90204.7	108094	67436.3	54792.2	70834.9	78209.6	80207.5	68320.3	126854	88144.9	120905	71955	55614.9	78793.9	68151.5	80207.5	60164.9	x
Q3SZ73|ABHDB_BOVIN;tr|A0A3Q1MC90|A0A3Q1MC90_BOVIN;tr|A0A3Q1N0A8|A0A3Q1N0A8_BOVIN	4	4	188.08	0.00678957	0.0473204	1.80513	0.937878	Comp	2646		Protein ABHD11 OS=Bos taurus OX=9913 GN=ABHD11 PE=2 SV=1	23911.1	16772.1	19464.6	11044.4	10029.4	12246.7	22045.5	16165.2	16962.6	30136.8	16389.1	21771.5	11784.5	10180	13622.7	19210.4	16165.2	14937.7	x
tr|E1B9H3|E1B9H3_BOVIN	11	10	566.49	0.00682519	0.0473204	1.56672	0.937414	Comp	2646		Cell cycle and apoptosis regulator 2 OS=Bos taurus OX=9913 GN=CCAR2 PE=4 SV=1	180527	177005	163991	110055	112390	110430	98824.4	140170	133858	227531	172963	183427	117430	114077	122838	86115.2	140170	117879	x
tr|A0A3Q1LWF3|A0A3Q1LWF3_BOVIN;tr|A0A3Q1M9U0|A0A3Q1M9U0_BOVIN;tr|F1MPR3|F1MPR3_BOVIN	2	2	60.38	0.00705606	0.0478504	3.45199	0.934404	Comp	2646		Calcium-transporting ATPase OS=Bos taurus OX=9913 GN=ATP2A2 PE=1 SV=1	7265.96	3082.4	6039.05	1695.49	1522.66	1529.09	1321.3	1917.62	2370.34	9157.79	3012.01	6754.78	1809.1	1545.52	1700.9	1151.37	1917.62	2087.39	x	x
P79134|ANXA6_BOVIN;tr|A0A3Q1M318|A0A3Q1M318_BOVIN	23	2	1107.45	0.0071861	0.0478504	1.50089	0.932709	Comp	2646		Annexin A6 OS=Bos taurus OX=9913 GN=ANXA6 PE=1 SV=2	47452.8	45307.9	51909.5	34779.8	34939.4	26670.4	34039.2	35154.3	29277.1	59808	44273.3	58061.7	37110.3	35464	29667.1	29661.6	35154.3	25782.3	x
tr|A6QQV8|A6QQV8_BOVIN	6	6	335.01	0.00789574	0.0508325	1.56315	0.923492	Comp	2646		3-beta-hydroxysterol Delta (14)-reductase OS=Bos taurus OX=9913 GN=LBR PE=2 SV=1	108301	79940.3	93101	56099.4	60507.5	63377.2	95968.5	78571.9	79123.8	136499	78114.9	104135	59858.5	61416.1	70498.3	83626.6	78571.9	69678.8	x
tr|F6PRJ0|F6PRJ0_BOVIN	4	3	159.33	0.00824496	0.0525229	1.89552	0.918983	Comp	2646		Leucine rich repeat containing 8 VRAC subunit E OS=Bos taurus OX=9913 GN=LRRC8E PE=3 SV=1	17216.8	13492.2	14680	10017.5	7780.87	6146.98	11265.3	9547.81	10291.9	21699.5	13184.1	16419.9	10688.8	7897.71	6837.66	9816.56	9547.81	9063.39	x
Q58D62|FETUB_BOVIN	1	1	28.12	0.0083726	0.0525229	128.614	0.917341	4564	2646		Fetuin-B OS=Bos taurus OX=9913 GN=FETUB PE=1 SV=1	13393	13058.6	10701.7	0	0	609.634	21319.9	26388	30699.7	16880.1	12760.4	11970	0	0	678.133	18578	26388	27035.1	x	x
tr|E1BI70|E1BI70_BOVIN	1	1	66.6	0.00943535	0.0545624	2.45106	0.903808	Comp	2646		Rho GTPase activating protein 45 OS=Bos taurus OX=9913 GN=ARHGAP45 PE=1 SV=3	7534.84	5128.58	6682.84	2756.88	1878.17	3257.98	3601.7	3661.48	5301.75	9496.68	5011.47	7474.87	2941.61	1906.38	3624.05	3138.51	3661.48	4668.88	x	x
tr|Q3SYV6|Q3SYV6_BOVIN	8	8	455.44	0.00959935	0.0545624	2.1153	0.901745	Comp	2646		Importin subunit alpha OS=Bos taurus OX=9913 GN=KPNA2 PE=1 SV=1	155441	84863.7	125511	58183	55912.5	58842.4	76810.5	82116.9	93354.8	195913	82925.8	140386	62081.7	56752.1	65453.9	66932.4	82116.9	82211	x	x
tr|A0A3B0MJ32|A0A3B0MJ32_THEAN	3	3	160.7	0.0103183	0.0556411	2.16424	0.892791	Comp	2646		Uncharacterized protein OS=Theileria annulata OX=5874 GN=TAT_000041600 PE=4 SV=1	21745.6	12479.6	21740.9	6712.44	8956.85	10190.2	16764.4	17288.9	17582.3	27407.5	12194.7	24317.6	7162.22	9091.34	11335.2	14608.4	17288.9	15483.5	x	x
P68250|1433B_BOVIN;tr|A0A140T894|A0A140T894_BOVIN	7	3	331.21	0.0115227	0.0589704	2.01307	0.878144	Comp	2646		14-3-3 protein beta/alpha OS=Bos taurus OX=9913 GN=YWHAB PE=1 SV=2	12919.7	7680.29	11938	6133.99	4669.85	5359.52	5575	5214.75	6945.58	16283.6	7504.91	13352.9	6545.01	4739.98	5961.72	4858.03	5214.75	6116.48	x	x
tr|A5D977|A5D977_BOVIN;tr|Q3ZCK2|Q3ZCK2_BOVIN	1	1	35.19	0.0117289	0.0589704	5.92789	0.875683	Comp	2646		Small monomeric GTPase OS=Bos taurus OX=9913 GN=RALB PE=2 SV=1	11616.2	5184.52	12122.9	3170.99	803.325	904.926	3670.58	4739.89	4516.85	14640.7	5066.13	13559.7	3383.47	815.387	1006.6	3198.53	4739.89	3977.67	x	x
tr|A0A3Q1MFQ7|A0A3Q1MFQ7_BOVIN;tr|A0A3Q1MK72|A0A3Q1MK72_BOVIN;tr|A0A3S5ZPJ4|A0A3S5ZPJ4_BOVIN	3	3	162.26	0.0118589	0.0589704	1.54106	0.874138	4564	2646		EWS RNA binding protein 1 OS=Bos taurus OX=9913 GN=EWSR1 PE=3 SV=1	15388.4	14275.7	12196.1	9720.26	9275.79	10119	17375.8	15180.2	12312	19395	13949.8	13641.6	10371.6	9415.07	11256	15141.2	15180.2	10842.3	x
P56701|PSMD2_BOVIN;tr|A0A3Q1MIA4|A0A3Q1MIA4_BOVIN	4	4	190.01	0.0121132	0.0592313	1.96691	0.871133	Comp	2646		26S proteasome non-ATPase regulatory subunit 2 OS=Bos taurus OX=9913 GN=PSMD2 PE=1 SV=2	13610.7	8352.86	10626	6867.54	4732.35	4969.02	6777.29	4963.99	5484.53	17154.5	8162.12	11885.3	7327.72	4803.41	5527.34	5905.7	4963.99	4829.84	x
tr|G5E683|G5E683_BOVIN	2	2	113.31	0.0124342	0.0592313	1.26795	0.86737	4564	2646		Methyl-CpG binding domain protein 2 OS=Bos taurus OX=9913 GN=MBD2 PE=4 SV=2	41984.1	35103.2	36575.1	33935.1	30867.4	34051.7	42434.7	40254.3	42653	52915.5	34301.6	40910	36209	31330.9	37877.8	36977.4	40254.3	37561.5	x
tr|Q0VCK1|Q0VCK1_BOVIN	2	2	189.02	0.0126668	0.0592313	1.84667	0.864663	Comp	2646		Myeloid-associated differentiation marker OS=Bos taurus OX=9913 GN=MYADM PE=2 SV=1	34250.1	27065.2	33236.1	14103	15408.4	21689.5	34048.1	23875.8	26712.3	43167.7	26447.2	37175.2	15048	15639.8	24126.6	29669.4	23875.8	23523.6	x
tr|F1MJH6|F1MJH6_BOVIN	3	3	111.87	0.0127401	0.0592313	2.00597	0.863814	Comp	2646		REL proto-oncogene, NF-kB subunit OS=Bos taurus OX=9913 GN=REL PE=4 SV=3	8510.89	7015.94	9215.3	4375.96	3691.12	4267.17	3583.17	6290.3	5583.38	10726.9	6855.73	10307.5	4669.19	3746.55	4746.64	3122.36	6290.3	4916.89	x	x
tr|E1BKM4|E1BKM4_BOVIN	5	5	217.87	0.0127678	0.0592313	4.53276	0.863494	Comp	2646		Programmed cell death 6 interacting protein OS=Bos taurus OX=9913 GN=PDCD6IP PE=1 SV=3	31746.5	12829.5	15272.5	6402.09	2876.99	3924.47	7613.98	15507.7	11472.6	40012.2	12536.6	17082.6	6831.08	2920.19	4365.43	6634.79	15507.7	10103.1	x	x
tr|A0A3Q1MYA3|A0A3Q1MYA3_BOVIN;tr|F1MWN2|F1MWN2_BOVIN	4	3	145.56	0.0129207	0.0594465	1.39293	0.86173	Comp	2646		Tyrosine-protein kinase OS=Bos taurus OX=9913 GN=HCK PE=3 SV=1	16267.6	13659.6	15464.8	10933	9918.61	11735.8	11959.5	14398.5	14246	20503.2	13347.7	17297.7	11665.6	10067.5	13054.4	10421.4	14398.5	12545.5	x
Q3T0C8|PDLI2_BOVIN	1	1	73.25	0.0130026	0.0594465	Infinity	0.860789	Comp	2646		PDZ and LIM domain protein 2 OS=Bos taurus OX=9913 GN=PDLIM2 PE=2 SV=1	15895.5	2098.24	17420.5	0	0	0	0	0	1627.88	20034.1	2050.32	19485.2	0	0	0	0	0	1433.56	x	x
tr|A0A3Q1MF13|A0A3Q1MF13_BOVIN	1	1	31.01	0.0132091	0.0599559	2.95229	0.858425	Comp	2646		NAD(P)H-hydrate epimerase OS=Bos taurus OX=9913 GN=NAXE PE=3 SV=1	29096	28367.9	21965.2	7521.26	5949.87	13433.1	21169.9	11259.4	16055.5	36671.6	27720.2	24568.5	8025.24	6039.21	14942.5	18447.4	11259.4	14139	x	x
tr|F1MYQ8|F1MYQ8_BOVIN;tr|G3MY01|G3MY01_BOVIN	8	3	507.28	0.0137905	0.0608442	1.38671	0.851843	Comp	2646		Uncharacterized protein OS=Bos taurus OX=9913 GN=FMC1-LUC7L2 PE=3 SV=3	68834.7	52839.8	61944.8	47370.9	43281	41761.7	65400.6	54735.4	57897.2	86757.1	51633.2	69286.4	50545.2	43930.9	46454.1	56989.8	54735.4	50986	x
P52556|BLVRB_BOVIN;tr|A0A3Q1NNJ3|A0A3Q1NNJ3_BOVIN	2	2	96.96	0.0140296	0.0610455	1.55819	0.849169	Comp	2646		Flavin reductase (NADPH) OS=Bos taurus OX=9913 GN=BLVRB PE=1 SV=2	34957.4	28017.5	30644.5	24491.9	17881.7	17708.4	26106.4	23923.7	25705.4	44059.2	27377.7	34276.5	26133	18150.2	19698.2	22749	23923.7	22636.9	x
Q2YDJ9|GMPPB_BOVIN;tr|F1N7H5|F1N7H5_BOVIN	4	3	180.86	0.0143521	0.0618121	1.96031	0.845592	Comp	2646		Mannose-1-phosphate guanyltransferase beta OS=Bos taurus OX=9913 GN=GMPPB PE=2 SV=1	22182.2	14953.6	23890.3	9467.81	10904	10759.1	11121.7	11872.9	16020.5	27957.7	14612.1	26721.7	10102.2	11067.7	11968	9691.36	11872.9	14108.2	x
Q32LG3|MDHM_BOVIN	10	9	787.67	0.0151731	0.0629623	2.41299	0.836639	Comp	2646		Malate dehydrogenase, mitochondrial OS=Bos taurus OX=9913 GN=MDH2 PE=1 SV=1	375487	161070	237740	109711	99603.4	111572	133527	117846	103350	473252	157392	265916	117063	101099	124109	116354	117846	91013.3	x	x
tr|Q2NKT5|Q2NKT5_BOVIN	2	2	100.71	0.0152755	0.0629623	3.23394	0.835537	Comp	2646		Protein transport protein Sec61 subunit beta OS=Bos taurus OX=9913 GN=SEC61B PE=1 SV=1	44250.1	21548.7	42540.8	17075.6	7615.76	8809.42	17559.5	16221	18282.3	55771.4	21056.6	47582.7	18219.8	7730.12	9799.25	15301.3	16221	16099.9	x	x
tr|Q4UAP7|Q4UAP7_THEAN	1	1	51.75	0.0154436	0.0629623	2.10764	0.833736	Comp	2646		Peroxiredoxin 1, putative OS=Theileria annulata OX=5874 GN=TA17250 PE=3 SV=1	38018.2	23755.1	28161.7	12945.6	15834.8	13890.6	13552	22634	19561.6	47916.9	23212.7	31499.4	13813	16072.6	15451.4	11809.2	22634	17226.5	x	x
P36225|MAP4_BOVIN;tr|F1MAZ1|F1MAZ1_BOVIN;tr|F1MAZ3|F1MAZ3_BOVIN;tr|F1N0J2|F1N0J2_BOVIN	4	4	159.98	0.0154681	0.0629623	2.0624	0.833474	Comp	2646		Microtubule-associated protein 4 OS=Bos taurus OX=9913 GN=MAP4 PE=1 SV=1	26062.9	19767.4	22402.9	14740.2	8882.54	9461.72	16779.1	20974.2	13748.8	32848.8	19316	25058.1	15727.9	9015.92	10524.8	14621.2	20974.2	12107.6	x	x
tr|A0A3Q1LSN0|A0A3Q1LSN0_BOVIN;tr|F1MYX5|F1MYX5_BOVIN	14	12	603.21	0.0162593	0.0642105	2.23749	0.825124	Comp	2646		Lymphocyte cytosolic protein 1 OS=Bos taurus OX=9913 GN=LCP1 PE=1 SV=1	88921.1	63431	87734.8	46548.6	23105.7	37647.5	43441.8	54585	45915.4	112073	61982.6	98133	49667.7	23452.6	41877.6	37855	54585	40434.4	x	x
Q3ZBF7|TEBP_BOVIN;tr|A0A452DIU3|A0A452DIU3_BOVIN	3	3	152.1	0.0181086	0.0666295	2.31106	0.806356	Comp	2646		Prostaglandin E synthase 3 OS=Bos taurus OX=9913 GN=PTGES3 PE=1 SV=1	49805.7	45432	45943.9	24481.2	23831.6	12776.8	35107.7	38894.4	23644.9	62773.6	44394.5	51389.1	26121.7	24189.5	14212.4	30592.7	38894.4	20822.4	x	x
Q2KHY9|PTSS1_BOVIN	2	2	67.41	0.018131	0.0666295	1.78884	0.806135	Comp	2646		Phosphatidylserine synthase 1 OS=Bos taurus OX=9913 GN=PTDSS1 PE=2 SV=1	40313.2	29092.2	38237	16154.3	25342.6	18677.7	21095.6	26745.3	23052.9	50809.5	28427.8	42768.8	17236.7	25723.1	20776.3	18382.6	26745.3	20301	x
tr|F1N3H2|F1N3H2_BOVIN	1	1	26.62	0.0182983	0.0666295	2.67914	0.804489	Comp	2646		Leucine rich repeat and Ig domain containing 3 OS=Bos taurus OX=9913 GN=LINGO3 PE=4 SV=3	16354.1	8820.66	7930.82	3521.2	4523.49	4312.09	6768.44	7616.83	4648.47	20612.2	8619.23	8870.77	3757.15	4591.42	4796.6	5897.99	7616.83	4093.58	x	x
tr|E1B7B1|E1B7B1_BOVIN	3	3	113.35	0.0185276	0.0666295	5.99021	0.802245	Comp	2646		SEC63 homolog, protein translocation regulator OS=Bos taurus OX=9913 GN=SEC63 PE=4 SV=1	13357.4	4475.06	16975.6	2417.17	2344.9	1048.75	2315.92	3724.27	4012.47	16835.2	4372.87	18987.5	2579.14	2380.11	1166.58	2018.08	3724.27	3533.5	x	x
A5PK45|GT251_BOVIN	4	4	211.68	0.0185868	0.0666295	1.46916	0.801668	Comp	2646		Procollagen galactosyltransferase 1 OS=Bos taurus OX=9913 GN=COLGALT1 PE=2 SV=1	20964.8	16343.8	17098.8	13365.9	10432.5	13234.7	14388.9	13175.6	14829.8	26423.4	15970.6	19125.3	14261.5	10589.1	14721.8	12538.4	13175.6	13059.5	x
tr|F1MX38|F1MX38_BOVIN	4	4	176.53	0.0189441	0.0675267	2.80558	0.798208	Comp	2646		Signal transducer and activator of transcription OS=Bos taurus OX=9913 GN=STAT3 PE=3 SV=1	40477.6	20865.5	35253.3	14249.2	9360.05	10820.9	11660.4	22848.7	17417.3	51016.6	20389	39431.4	15204	9500.6	12036.7	10160.8	22848.7	15338.2	x	x
tr|Q3ZBG1|Q3ZBG1_BOVIN	4	3	233.5	0.0193711	0.0683443	3.11601	0.79412	Comp	2646		Ras-related protein Rab-14 OS=Bos taurus OX=9913 GN=RAB14 PE=1 SV=2	63780.3	28715.8	27033.4	13302	12469.3	12588.4	25968.3	23605.4	15462.6	80386.6	28060.1	30237.3	14193.3	12656.5	14002.9	22628.6	23605.4	13616.8	x	x
Q3SYU2|EF2_BOVIN	18	16	1009.45	0.0196736	0.0683443	1.85535	0.791254	Comp	2646		Elongation factor 2 OS=Bos taurus OX=9913 GN=EEF2 PE=2 SV=3	320279	194160	262192	177255	107297	134038	145268	151891	139648	403670	189726	293266	189133	108908	149099	126586	151891	122978	x
tr|A0A3Q1MPZ3|A0A3Q1MPZ3_BOVIN;tr|Q32PA7|Q32PA7_BOVIN	2	2	64.49	0.020405	0.0683443	1.69528	0.78443	4564	2646		Uncharacterized protein OS=Bos taurus OX=9913 GN=MRPL23 PE=3 SV=1	27260.2	16553	19250.5	18619	15419.8	15017.2	27370.2	28759.9	27033.6	34357.8	16175	21532	19866.6	15651.4	16704.6	23850.3	28759.9	23806.6	x
Q3B7M5|LASP1_BOVIN	4	4	166.9	0.0207316	0.0683443	3.96194	0.781429	Comp	2646		LIM and SH3 domain protein 1 OS=Bos taurus OX=9913 GN=LASP1 PE=2 SV=1	57049.8	26233	56287.2	15210.9	7746.99	12269.8	7695.4	21604.6	16491.4	71903.7	25634	62958.2	16230.1	7863.32	13648.4	6705.74	21604.6	14522.8	x	x
Q3T189|SDHB_BOVIN;tr|A0A3Q1LZ07|A0A3Q1LZ07_BOVIN;tr|A0A452DI87|A0A452DI87_BOVIN	4	4	144.66	0.0209681	0.0683443	1.77028	0.779274	Comp	2646		Succinate dehydrogenase [ubiquinone] iron-sulfur subunit, mitochondrial OS=Bos taurus OX=9913 GN=SDHB PE=2 SV=1	94999.7	55038.7	63829.6	45616.9	35308.6	39884.5	43589.5	46040.8	44029.2	119735	53781.9	71394.6	48673.6	35838.8	44365.9	37983.7	46040.8	38773.5	x
tr|A0A3B0MP34|A0A3B0MP34_THEAN;tr|Q4UF73|Q4UF73_THEAN	1	1	29.62	0.021015	0.0683443	1.88482	0.778848	Comp	2646		Uncharacterized protein OS=Theileria annulata OX=5874 GN=TAT_000144900 PE=4 SV=1	68941.9	69587.5	54023	25267.7	43905.6	32986	38505.1	47700.7	32988.7	86892.2	67998.5	60425.7	26960.8	44564.9	36692.3	33553.2	47700.7	29050.9	x
Q3SX14|GELS_BOVIN;tr|A0A3Q1MIS1|A0A3Q1MIS1_BOVIN;tr|A0A3Q1MIW2|A0A3Q1MIW2_BOVIN;tr|F1MJH1|F1MJH1_BOVIN;tr|F1N1I6|F1N1I6_BOVIN	14	14	922.65	0.0211269	0.0683558	1.92159	0.777834	Comp	2646		Gelsolin OS=Bos taurus OX=9913 GN=GSN PE=2 SV=1	273609	177254	208240	140298	80569.7	122131	175786	190275	172633	344849	173207	232920	149699	81779.5	135854	153179	190275	152025	x
Q3ZBL5|PTH2_BOVIN	4	4	274.66	0.0224791	0.0718764	2.13413	0.765837	Comp	2646		Peptidyl-tRNA hydrolase 2, mitochondrial OS=Bos taurus OX=9913 GN=PTRH2 PE=2 SV=1	118555	62090.2	103123	54332.5	36436.8	42197.1	62980.7	54278.2	56957.2	149424	60672.3	115344	57973.2	36984	46938.4	54881.1	54278.2	50158.2	x	x
tr|F6RMV5|F6RMV5_BOVIN	1	1	32.3	0.0237039	0.0742458	28.6413	0.755356	4564	2646		Leucine rich alpha-2-glycoprotein 1 OS=Bos taurus OX=9913 GN=LRG1 PE=1 SV=1	6858.58	5950.29	9410.15	0	1440.95	0	10770.2	14504	15996.7	8644.33	5814.41	10525.4	0	1462.59	0	9385.07	14504	14087.2	x	x
tr|A0A3Q1N703|A0A3Q1N703_BOVIN	21	1	974.7	0.0238779	0.0742458	1.65198	0.753896	Comp	2646		Annexin OS=Bos taurus OX=9913 GN=ANXA6 PE=1 SV=1	5373.16	3845.51	4869.88	3550.77	2800.34	2177.16	3227.1	2802.13	2861.14	6772.15	3757.7	5447.05	3788.7	2842.39	2421.79	2812.08	2802.13	2519.61	x
P28801|GSTP1_BOVIN;tr|A0A3Q1LMV5|A0A3Q1LMV5_BOVIN	6	6	361.3	0.0249039	0.0756129	2.63677	0.745425	Comp	2646		Glutathione S-transferase P OS=Bos taurus OX=9913 GN=GSTP1 PE=1 SV=2	136617	61424.5	96520.8	51811.7	26873.4	33028.2	58525.4	48346	45673.4	172188	60021.8	107960	55283.5	27276.9	36739.2	50998.8	48346	40221.4	x	x
A7MB35|ODPA_BOVIN;tr|A0A3Q1MI08|A0A3Q1MI08_BOVIN;tr|A0A452DJH4|A0A452DJH4_BOVIN	5	3	179.01	0.0249278	0.0756129	1.74265	0.74523	Comp	2646		Pyruvate dehydrogenase E1 component subunit alpha, somatic form, mitochondrial OS=Bos taurus OX=9913 GN=PDHA1 PE=2 SV=1	108822	65397.4	93454.5	57093.2	43545.3	52962.7	59114.7	65775.2	56080.7	137156	63904	104531	60918.9	44199.2	58913.6	51512.3	65775.2	49386.4	x
tr|E1BC24|E1BC24_BOVIN	5	4	203.55	0.0251572	0.07576	1.56108	0.743369	4564	2646		Midasin OS=Bos taurus OX=9913 GN=MDN1 PE=3 SV=3	12359.9	12276	13392.8	7813.92	10119.2	6971.48	14457.2	10113	14307.9	15578	11995.7	14980.1	8337.51	10271.2	7754.8	12598	10113	12600	x
tr|A0A3Q1MLW0|A0A3Q1MLW0_BOVIN	4	2	260.01	0.0261108	0.0770649	1.50785	0.735755	Comp	2646		Serine/threonine-protein phosphatase OS=Bos taurus OX=9913 GN=PPP1CC PE=3 SV=1	63151.1	41984.7	59926.9	39212.1	35867.1	34389.8	40715.4	36156.5	39495.7	79593.6	41026	67029.3	41839.6	36405.7	38253.9	35479.3	36156.5	34781	x
tr|G3X6L8|G3X6L8_BOVIN	4	3	180.67	0.026432	0.0770649	1.43847	0.733234	Comp	2646		Uncharacterized protein OS=Bos taurus OX=9913 GN=NIPSNAP3A PE=3 SV=1	27113.5	24863.7	28100.2	20536.3	18598.4	16533.8	18780.9	25161.3	24794.7	34172.9	24295.9	31430.5	21912.4	18877.6	18391.5	16365.6	25161.3	21834.9	x
tr|A0A3Q1LLF0|A0A3Q1LLF0_BOVIN;tr|A0A3Q1LTG2|A0A3Q1LTG2_BOVIN;tr|A6QLW1|A6QLW1_BOVIN	2	2	64.79	0.0268484	0.0770649	4.63356	0.729997	Comp	2646		Non-specific serine/threonine protein kinase OS=Bos taurus OX=9913 GN=PIK3R4 PE=4 SV=1	7893.44	2325.8	5913.01	458.694	532.627	2490.29	4530	6306.5	4535.73	9948.64	2272.69	6613.81	489.43	540.625	2770.1	3947.42	6306.5	3994.29	x	x
tr|A0A3Q1M5U2|A0A3Q1M5U2_BOVIN;tr|A0A3Q1NHX1|A0A3Q1NHX1_BOVIN;tr|F1MQG6|F1MQG6_BOVIN	9	8	420.57	0.0270769	0.0772442	1.21315	0.728236	4564	2646		Apoptotic chromatin condensation inducer 1 OS=Bos taurus OX=9913 GN=ACIN1 PE=4 SV=1	106478	104307	98216.2	99174	92448.7	87736.4	115395	120376	103135	134202	101925	109857	105819	93836.9	97594.6	100554	120376	90823.7	x
tr|Q2KIS4|Q2KIS4_BOVIN	3	3	137.93	0.027422	0.0772442	2.36843	0.725595	Comp	2646		Dehydrogenase/reductase (SDR family) member 1 OS=Bos taurus OX=9913 GN=DHRS1 PE=2 SV=1	9942.15	4068.32	6681.06	3502.3	2565.66	2668.45	2759.1	3340.56	3614.46	12530.8	3975.42	7472.89	3736.98	2604.19	2968.27	2404.27	3340.56	3183	x	x
Q5E947|PRDX1_BOVIN	7	6	336.48	0.0278244	0.0772512	2.23337	0.722546	Comp	2646		Peroxiredoxin-1 OS=Bos taurus OX=9913 GN=PRDX1 PE=2 SV=1	359979	190982	322297	175287	92173.9	123545	130259	168684	147414	453706	186621	360496	187033	93558	137426	113507	168684	129817	x	x
Q02337|BDH_BOVIN	1	1	35.88	0.0283813	0.0776019	5.73786	0.718379	Comp	2646		D-beta-hydroxybutyrate dehydrogenase, mitochondrial OS=Bos taurus OX=9913 GN=BDH1 PE=1 SV=2	6902.85	1976.22	3863.48	592.914	1213.4	414.472	1043.21	3094.82	2044.55	8700.13	1931.1	4321.37	632.644	1231.62	461.043	909.047	3094.82	1800.49	x	x
tr|A0A3B0N332|A0A3B0N332_THEAN;tr|Q4UGN6|Q4UGN6_THEAN	4	3	129.22	0.028878	0.0780116	2.87316	0.714711	Comp	2646		60S acidic ribosomal protein P0 OS=Theileria annulata OX=5874 GN=TAT_000034300 PE=3 SV=1	8487.29	4202.17	6345.73	1246.82	3548.77	1829.6	3764.34	3299.06	3575.81	10697.1	4106.21	7097.81	1330.36	3602.06	2035.18	3280.23	3299.06	3148.96	x	x
tr|E1BMM0|E1BMM0_BOVIN	10	10	588.43	0.0289883	0.0780116	1.66496	0.713903	Comp	2646		Nuclear cap binding protein subunit 1 OS=Bos taurus OX=9913 GN=NCBP1 PE=3 SV=3	112727	71465.5	96639.9	66042.5	46426.5	56202.8	63744.1	66015.4	54872	142077	69833.6	108093	70467.9	47123.7	62517.8	55546.3	66015.4	48321.9	x
tr|A0A3Q1M504|A0A3Q1M504_BOVIN;tr|F1MYP4|F1MYP4_BOVIN	4	4	172.31	0.0297417	0.0792747	2.45822	0.708442	Comp	2646		C-terminal binding protein 1 OS=Bos taurus OX=9913 GN=CTBP1 PE=3 SV=1	37531.5	17830.4	19871.5	9556.16	8350.2	12698.5	15504	11050.2	8863.23	47303.5	17423.2	22226.7	10196.5	8475.58	14125.3	13510.1	11050.2	7805.22	x	x
tr|E1BKY9|E1BKY9_BOVIN	10	10	658.3	0.0298085	0.0792747	1.43553	0.707962	Comp	2646		Coproporphyrinogen oxidase OS=Bos taurus OX=9913 GN=CPOX PE=1 SV=1	162100	127713	125640	99104.6	99422	90880.8	119962	119109	93250	204305	124797	140531	105745	100915	101092	104534	119109	82118.7	x
tr|E1BPX9|E1BPX9_BOVIN	14	14	648.86	0.0299156	0.0792747	2.14023	0.707196	Comp	2646		Leucine rich pentatricopeptide repeat containing OS=Bos taurus OX=9913 GN=LRPPRC PE=4 SV=3	37547.2	34407.9	39800	19303.2	14874.5	18038.7	9978.05	27129.9	17406.3	47323.4	33622.1	44517	20596.6	15097.9	20065.6	8694.83	27129.9	15328.5	x	x
Q3SWW9|PP1B_BOVIN;tr|A0A3Q1MJE6|A0A3Q1MJE6_BOVIN;tr|A0A3Q1NGM8|A0A3Q1NGM8_BOVIN	3	1	240.33	0.0312385	0.0807223	1.35275	0.697892	Comp	2646		Serine/threonine-protein phosphatase PP1-beta catalytic subunit OS=Bos taurus OX=9913 GN=PPP1CB PE=2 SV=1	24650.9	20172	25446.1	18133.7	17879.9	15931.6	20748.6	16459.5	18064.6	31069.2	19711.4	28462	19348.8	18148.4	17721.7	18080.2	16459.5	15908.2	x
tr|A0A3Q1LS19|A0A3Q1LS19_BOVIN;tr|F2Z4H8|F2Z4H8_BOVIN	3	2	141.58	0.0313462	0.0807223	1.36731	0.697147	Comp	2646		TIA1 cytotoxic granule associated RNA binding protein like 1 OS=Bos taurus OX=9913 GN=TIAL1 PE=4 SV=1	34931.4	29412.2	34818.2	27676.9	23312.7	21533.6	29209.8	25801.6	30805.5	44026.4	28740.5	38944.8	29531.4	23662.8	23953.1	25453.3	25801.6	27128.2	x
Q0VCA5|SAMH1_BOVIN	2	2	87.95	0.0328002	0.082853	2.77906	0.687287	Comp	2646		Deoxynucleoside triphosphate triphosphohydrolase SAMHD1 OS=Bos taurus OX=9913 GN=SAMHD1 PE=2 SV=1	20475.8	10008.1	17123.1	8873.08	4520.62	3736.89	7962.6	9996.03	6344.87	25807.1	9779.52	19152.5	9467.65	4588.51	4156.77	6938.58	9996.03	5587.48	x	x
P82922|RT29_BOVIN;tr|A0A3Q1MP43|A0A3Q1MP43_BOVIN;tr|A0A452DHU5|A0A452DHU5_BOVIN	3	3	160.43	0.0332127	0.082853	1.6238	0.684552	Comp	2646		28S ribosomal protein S29, mitochondrial OS=Bos taurus OX=9913 GN=DAP3 PE=1 SV=3	50849.6	32614.1	36169	26533.2	26850.7	20290.9	28311.3	28378	23647	64089.2	31869.3	40455.7	28311.1	27253.9	22570.8	24670.3	28378	20824.2	x
tr|A6QL85|A6QL85_BOVIN	8	7	394.43	0.0343504	0.0829319	1.22018	0.677144	Comp	2646		RCC2 protein OS=Bos taurus OX=9913 GN=RCC2 PE=1 SV=1	87253	83352.3	85290.4	70962.2	67187.1	71569.7	82238.3	77235	65852.2	109971	81448.9	95398.8	75717.2	68196	79611.3	71662.1	77235	57991.4	x
P35466|S10A4_BOVIN	1	1	83.19	0.0344038	0.0829319	3.24425	0.676801	Comp	2646		Protein S100-A4 OS=Bos taurus OX=9913 GN=S100A4 PE=1 SV=2	45684.7	20676.2	29790.8	4386.16	14515.7	10735.7	17784.1	24056.9	18242.1	57579.6	20204	33321.6	4680.06	14733.7	11942	15497	24056.9	16064.5	x	x
Q5EAC6|CDC37_BOVIN	4	3	184.35	0.0345665	0.0829319	2.60464	0.675759	Comp	2646		Hsp90 co-chaperone Cdc37 OS=Bos taurus OX=9913 GN=CDC37 PE=2 SV=1	18462.4	7437.56	14950.9	4170.63	5169.89	6343.37	3894.04	7179.07	5916.35	23269.5	7267.72	16722.9	4450.09	5247.52	7056.12	3393.25	7179.07	5210.11	x	x
tr|E1BM93|E1BM93_BOVIN	2	2	110.33	0.0346722	0.0829319	2.27415	0.675084	Comp	2646		Retinol dehydrogenase 11 OS=Bos taurus OX=9913 GN=RDH11 PE=3 SV=2	68694.8	30904.3	53154.9	22605.3	20556.9	24007.6	43695.8	29276.2	31877.8	86580.8	30198.6	59454.7	24120.1	20865.6	26705.1	38076.3	29276.2	28072.5	x	x
tr|F1MC31|F1MC31_BOVIN	19	18	1045.79	0.0361228	0.0847236	1.15532	0.665985	4564	2646		Splicing factor 3b subunit 2 OS=Bos taurus OX=9913 GN=SF3B2 PE=4 SV=1	110095	100689	113890	92406.7	100378	98146	112643	106200	117275	138760	98389.7	127388	98598.6	101886	109174	98156.5	106200	103276	x
Q29RK1|CISY_BOVIN	5	5	263.38	0.0362822	0.0847624	2.71643	0.665003	Comp	2646		Citrate synthase, mitochondrial OS=Bos taurus OX=9913 GN=CS PE=1 SV=1	103895	55908.7	70633.4	45790.6	14887	24153.3	42187.5	54627.8	50978.4	130946	54632	79004.7	48858.9	15110.6	26867.2	36762	54627.8	44893.1	x	x
tr|F1MLE8|F1MLE8_BOVIN	3	2	156.35	0.0364081	0.0847624	1.47373	0.66423	Comp	2646		SEC22 homolog B, vesicle trafficking protein OS=Bos taurus OX=9913 GN=SEC22B PE=3 SV=1	24222.3	20561.8	24824.2	16365.5	18120.8	12746.4	18257.2	21532.6	16985	30529	20092.3	27766.3	17462.2	18392.9	14178.6	15909.2	21532.6	14957.5	x
tr|A0A3Q1LV36|A0A3Q1LV36_BOVIN	11	11	715.75	0.0386485	0.0869022	1.64613	0.650833	Comp	2646		Importin 5 OS=Bos taurus OX=9913 GN=IPO5 PE=1 SV=1	172936	113022	163779	94770.4	80609.1	97829.2	133458	97586.5	105609	217963	110441	183190	101121	81819.5	108821	116295	97586.5	93002.1	x
P31408|VATB2_BOVIN	2	2	59.42	0.0404488	0.0869022	2.34983	0.640531	Comp	2646		V-type proton ATPase subunit B, brain isoform OS=Bos taurus OX=9913 GN=ATP6V1B2 PE=1 SV=3	5994.22	3758.67	7091.57	3035.16	2457.07	1676.15	2426.96	2821	4370.38	7554.93	3672.84	7932.05	3238.54	2493.97	1864.48	2114.84	2821	3848.69	x	x
tr|A0A3Q1ME65|A0A3Q1ME65_BOVIN;tr|A0A3S5ZPJ6|A0A3S5ZPJ6_BOVIN;tr|E1BPP7|E1BPP7_BOVIN	17	15	871.87	0.04071	0.0869022	1.8985	0.63907	Comp	2646		Signal transducer and activator of transcription OS=Bos taurus OX=9913 GN=STAT1 PE=3 SV=1	125043	64416.3	105975	54637.8	48993	51984.3	78446.3	58175.8	67493.6	157601	62945.3	118536	58299	49728.7	57825.3	68357.8	58175.8	59436.9	x
tr|F1MUP3|F1MUP3_BOVIN	1	1	78.99	0.0413979	0.0873539	1.4254	0.635257	Comp	2646		Translocation protein SEC62 OS=Bos taurus OX=9913 GN=SEC62 PE=3 SV=3	21685.4	18053.2	23926.2	13235.9	15828.8	15600	23252.3	16955.7	23397.6	27331.6	17641	26761.9	14122.8	16066.5	17352.8	20262	16955.7	20604.7	x
tr|A0A3Q1LM60|A0A3Q1LM60_BOVIN;tr|E1BF88|E1BF88_BOVIN	3	2	104.64	0.0423959	0.0885711	2.34576	0.629823	Comp	2646		Interferon regulatory factor 4 OS=Bos taurus OX=9913 GN=IRF4 PE=4 SV=1	15211.6	8519.93	12989.5	7997.43	3808.89	3847.96	6175.78	8323.24	9385.93	19172.3	8325.38	14529	8533.32	3866.08	4280.32	5381.55	8323.24	8265.53	x	x
tr|F1MJQ1|F1MJQ1_BOVIN	7	6	529.26	0.04412	0.0911169	1.9247	0.620693	Comp	2646		Ras-related protein Rab-7a OS=Bos taurus OX=9913 GN=RAB7A PE=1 SV=1	94361.2	51215.1	68425	43984	25586.1	41616.9	45260.5	42416.7	36873.2	118930	50045.6	76534.7	46931.2	25970.3	46293.1	39439.8	42416.7	32471.7	x
tr|E1BIN0|E1BIN0_BOVIN;tr|G3MYQ1|G3MYQ1_BOVIN	1	1	35.33	0.0454092	0.0921209	3.11127	0.61407	Comp	2646		Formin homology 2 domain containing 1 OS=Bos taurus OX=9913 GN=FHOD1 PE=4 SV=3	7566.66	3869.28	4785.11	2737.19	783.493	1692.95	3532.82	1875.15	2065.47	9536.77	3780.93	5352.24	2920.6	795.258	1883.18	3078.48	1875.15	1818.92	x	x
tr|A0A3Q1MWG7|A0A3Q1MWG7_BOVIN;tr|Q08DM3|Q08DM3_BOVIN	8	8	331.22	0.0461767	0.0930793	1.69771	0.610207	Comp	2646		Malic enzyme OS=Bos taurus OX=9913 GN=ME2 PE=3 SV=1	74947.8	40031.9	56485.3	32676.1	34523	33798.7	49172.2	42012.9	47339.3	94461.8	39117.8	63179.8	34865.6	35041.4	37596.4	42848.5	42012.9	41688.4	x
tr|A0A3Q1MA43|A0A3Q1MA43_BOVIN;tr|G5E542|G5E542_BOVIN;tr|G5E5L8|G5E5L8_BOVIN;tr|Q3ZBV6|Q3ZBV6_BOVIN	2	2	135.55	0.0466215	0.0930837	4.04046	0.607995	4564	2646		Uncharacterized protein OS=Bos taurus OX=9913 GN=IFITM1 PE=3 SV=1	32447.1	32956.1	43281.5	22938.6	9192.04	1867.99	39194.1	53270.5	44905.3	40895.3	32203.5	48411.1	24475.7	9330.06	2077.88	34153.6	53270.5	39545	x	x
tr|Q4UC68|Q4UC68_THEAN	2	2	76.35	0.0473185	0.0931629	2.79834	0.604566	Comp	2646		DEAD-box family helicase, putative OS=Theileria annulata OX=5874 GN=TA04190 PE=4 SV=1	40110.1	13839.7	31194.8	12852.9	8956.64	8617.24	10591	14999.6	15556	50553.5	13523.7	34891.9	13714.2	9091.13	9585.47	9228.91	14999.6	13699.1	x	x
tr|Q1LZF6|Q1LZF6_BOVIN	4	4	179.51	0.0479437	0.0931629	1.93503	0.601529	Comp	2646		Acyl-CoA synthetase long-chain family member 5 OS=Bos taurus OX=9913 GN=ACSL5 PE=1 SV=1	13836.8	9054.28	14458.3	5347.84	6579.35	7374.49	11282.3	6354.58	9423.48	17439.4	8847.52	16171.9	5706.19	6678.15	8203.1	9831.34	6354.58	8298.59	x
tr|A0A3Q1MLP3|A0A3Q1MLP3_BOVIN;tr|Q148J8|Q148J8_BOVIN	4	4	211.78	0.0488574	0.0931629	1.65073	0.597155	Comp	2646		Isocitrate dehydrogenase [NAD] subunit, mitochondrial OS=Bos taurus OX=9913 GN=IDH3A PE=3 SV=1	80744.2	51582.1	57110.4	31894.5	40669.5	42195.3	43834.2	40492.2	55454.7	101767	50404.2	63879	34031.7	41280.2	46936.4	38196.9	40492.2	48835.1	x
tr|F1MFA3|F1MFA3_BOVIN	2	2	101.29	0.0492386	0.0932903	2.3942	0.595352	Comp	2646		Pitrilysin metalloproteinase 1 OS=Bos taurus OX=9913 GN=PITRM1 PE=3 SV=2	15863.5	6376.27	10087.7	5697.57	3101.3	4703.56	9763.37	6913.97	10474.4	19993.9	6230.67	11283.3	6079.36	3147.87	5232.05	8507.76	6913.97	9224.07	x	x
P82923|RT02_BOVIN;tr|A0A3Q1MBF5|A0A3Q1MBF5_BOVIN	1	1	49.76	0.0496333	0.0937566	1.2527	0.593499	Comp	2646		28S ribosomal protein S2, mitochondrial OS=Bos taurus OX=9913 GN=MRPS2 PE=1 SV=2	52033.2	47217.2	51020.7	39700.8	43157	37099.5	48202.2	38337.8	38402.7	65581	46139	57067.6	42361.1	43805.1	41268	42003.2	38337.8	33818.5	x

## Sheet: Proteome Kerry Woods
Rank	AC	ID	Taxo	Description	Protein Score	% Coverage	#PSMs	#Peptides	#Ambiguous Prots	Ambiguous Prots	#Sub-Prots	Sub-Prots	Protein Mass (Da)	Ctr	CD2AP	CIN85	RanGAP1	Ctr	CD2AP	CIN85	RanGAP1	Ctr	CD2AP	CIN85	RanGAP1	Max Pep	cnt	confirmed	Ctr	CD2AP	CIN85	RanGAP1	Ctr	CD2AP	CIN85	RanGAP1
9	Q9JLQ0	CD2AP_MOUSE	MOUSE	CD2-associated protein OS=Mus musculus GN=Cd2ap PE=1 SV=3	1702.18	74.73	329	58	0		0		70449.9		329				58				3021.99			58	1	+		163				56
20	Q5SWU9	ACACA_MOUSE	MOUSE	Acetyl-CoA carboxylase 1 OS=Mus musculus GN=Acaca PE=1 SV=1	1486.38	35.57	61	51	1	Q5SWU9-2	2	E9Q4Z2,D3Z0B3	265257													51	1	+		2				51
22	Q96B97	SH3K1_HUMAN	HUMAN	SH3 domain-containing kise-binding protein 1 (CD2BP3) (HSB-1)	948.003	58.65	117	33	0		2	Q96B97_ISOFORM_2,Q96B97_ISOFORM_3	73126.3			117				33				1102.89		44	1	+			67				44
40	E9Q616	E9Q616_MOUSE	MOUSE	Protein Ahk OS=Mus musculus GN=Ahk PE=2 SV=1	492.118	7.27	61	27	0		1	G5E8K8	604253		30				15				264.626			41	1			29				41
21	P46060_CHAIN_0	RAGP1_HUMAN	HUMAN	Ran GTPase-activating protein 1 (RanGAP1) [CHAIN 0]	1076.3	69.28	88	36	1	P46060	0		63410.8				88				36				851.387	36	1	+				49				34
25	Q91ZA3	PCCA_MOUSE	MOUSE	Propionyl-CoA carboxylase alpha chain, mitochondrial OS=Mus musculus GN=Pcca PE=1 SV=2	801.489	39.23	176	28	0		5	H3BL62,D3YWM4,D3YZC0,H3BK61,H3BJR0	79921.8		26				4				252.363			30	1	+		3				30
62	A6NKT7	RGPD3_HUMAN	HUMAN	RanBP2-like and GRIP domain-containing protein 3	346.164	9.33	46	17	0		5	Q7Z3J3,Q99666,O14715,Q7Z3J3_ISOFORM_2,Q99666_ISOFORM_2	197487													24	1					1				24
69	P0DJD0	RGPD1_HUMAN	HUMAN	RANBP2-like and GRIP domain-containing protein 1 (RanBP2-like 6) (RanBP2L6)	312.39	9.32	42	15	1	P0DJD1	0		196662				1				1				7.18686	22	1									22
66	A2AMW0	A2AMW0_MOUSE	MOUSE	Capping protein (Actin filament) muscle Z-line, beta, isoform CRA_a OS=Mus musculus GN=Capzb PE=4 SV=1	565.347	72.31	26	17	2	P47757-2,P47757-4	6	P79136-2,P79136,P47757,F7CAZ6,F6QJN8,F6YHZ8	29295.2													17	1			26				17
85	Q9Y5K6	CD2AP_HUMAN	HUMAN	CD2-associated protein	409	25.82	27	16	0		0		71451.2													17	1				4				17
50	P68373	TBA1C_MOUSE	MOUSE	Tubulin alpha-1C chain OS=Mus musculus GN=Tuba1c PE=1 SV=1	433.834	54.57	45	16	0		2	Q9JJZ2,Q4UAJ5	49909.4		2				2				14.4916			16	1			1				16
103	Q3UL36	ARGL1_MOUSE	MOUSE	Arginine and glutamate-rich protein 1 OS=Mus musculus GN=Arglu1 PE=1 SV=2	333.533	29.89	25	15	0		1	Q3UL36-2	32887													15	1	+		1				15
106	Q8R550-2	SH3K1_MOUSE	MOUSE	Isoform 2 of SH3 domain-containing kise-binding protein 1 OS=Mus musculus GN=Sh3kbp1	173.952	18.35	20	8	1	Q8R550	6	Q8R550-3,E9Q0C1,Q8R550-8,B1AZ85,Q8R550-5,Q8R550-4	73327.6		5				4				37.395			14	1			2				14
96	E9QMJ1	E9QMJ1_MOUSE	MOUSE	Arf-GAP with SH3 domain, ANK repeat and PH domain-containing protein 1 OS=Mus musculus GN=Asap1 PE=2 SV=1	361.374	18.17	16	14	1	H3BL41	13	H3BKD4,H3BKE6,Q9QWY8-2,E9QMI7,Q9QWY8-4,Q9QWY8-3,H3BJY2,Q9QWY8,E9QN63,H3BK40,Q9ULH1,Q9ULH1_ISOFORM_1,H3BJM7	123534													14	1			1				14
20	G5E8R3	G5E8R3_MOUSE	MOUSE	Pyruvate carboxylase OS=Mus musculus GN=Pcx PE=3 SV=1	1086.46	42.02	181	38	1	E9QPD7	1	Q05920	129701		37				12				328.985			12	1
237	Q8VDD5	MYH9_MOUSE	MOUSE	Myosin-9 OS=Mus musculus GN=Myh9 PE=1 SV=4	49.744	3.52	5	3	0		0		226372		1				1				7.33282			12	1			2				12
129	Q1RMR3	Q1RMR3_BOVIN	BOVIN	Cortactin	252.831	29.55	11	11	0		2	Q921L6,Q60598	60265.5													11	1	+		11				11
94	Q14974	IMB1_HUMAN	HUMAN	Importin subunit beta-1 (PTAC97)	226.093	21.23	20	10	0		1	Q14974_ISOFORM_2	97170.2				20				10				185.02	10	1					12				10
115	Q9BUF5	TBB6_HUMAN	HUMAN	Tubulin beta-6 chain	152.549	23.09	12	6	0		0		49857.1													10	1	+				1				10
122	P43276	H15_MOUSE	MOUSE	Histone H1.5 OS=Mus musculus GN=Hist1h1b PE=1 SV=2	268.966	26.46	23	10	0		0		22576.1													10	1			20				10
125	P62267	RS23_MOUSE	MOUSE	40S ribosomal protein S23 OS=Mus musculus GN=Rps23 PE=2 SV=3	256.862	46.85	13	9	0		0		15807.6													9	1			1				9
140	Q3UIA2-4	RHG17_MOUSE	MOUSE	Isoform 4 of Rho GTPase-activating protein 17 OS=Mus musculus GN=Arhgap17	229.026	18.71	10	9	4	Q3UIA2-3,Q3UIA2-2,E9QAJ9,Q3UIA2	0		79818.5													9	1			1				9
262	Q3SYW3	Q3SYW3_BOVIN	BOVIN	Hematopoietic cell-specific Lyn substrate 1	43.918	9.07	3	3	0		0		53908.8		3				3				22.379			8	1			9				8
121	Q922F4	TBB6_MOUSE	MOUSE	Tubulin beta-6 chain OS=Mus musculus GN=Tubb6 PE=1 SV=1	143.745	17.23	21	7	0		1	Q9H4B7	50090.4		3				2				25.0072			8	1			1				8
211	Q8JZR2	Q8JZR2_MOUSE	MOUSE	Adapter molecule crk OS=Mus musculus GN=Crk PE=2 SV=1	61.649	17.16	4	3	4	Q64010-2,Q5ND50,E1BQ32,Q64010	1	Q3TQV3	22889.5		3				2				26.2814			8	1			8				8
265	Q3TTY5	K22E_MOUSE	MOUSE	Keratin, type II cytoskeletal 2 epidermal OS=Mus musculus GN=Krt2 PE=1 SV=1	41.938	4.24	5	3	0		0		70922.8													7	1							7
178	Q9H0A0_ISOFORM_2	T10_HUMAN	HUMAN	N-acetyltransferase 10 [ISOFORM 2]	166.563	11.02	8	7	2	Q9H0A0,F1MPG7	0		107297													7	1					8				7
210	Q04637_ISOFORM_D	IF4G1_HUMAN	HUMAN	Eukaryotic translation initiation factor 4 gamma 1 (eIF-4-gamma 1) (eIF-4G 1) (eIF-4G1) [ISOFORM D]	130.048	7.25	7	7	5	Q04637_ISOFORM_C,Q04637_ISOFORM_B,Q04637,Q04637_ISOFORM_8,Q04637_ISOFORM_9	2	Q04637_ISOFORM_E,Q04637_ISOFORM_7	158517													7	1					1				7
212	P50446	K2C6A_MOUSE	MOUSE	Keratin, type II cytoskeletal 6A OS=Mus musculus GN=Krt6a PE=2 SV=3	127.902	11.39	11	7	0		13	Q8BGZ7,Q3UV11,Q9Z331,P07744,P04262,P04261,P04260,Q7RTS7,Q86Y46,Q7RTS7,Q86Y46,Q7RTS7,Q86Y46	59335.1													7	1							7
130	Q15366_ISOFORM_7	PCBP2_HUMAN	HUMAN	Poly(rC)-binding protein 2 (hnRNP E2) [ISOFORM 7]	129.4	27.04	8	6	8	Q15366_ISOFORM_8,Q15366_ISOFORM_4,Q15366_ISOFORM_5,Q15366_ISOFORM_6,Q15366_ISOFORM_3,Q15366,Q15366_ISOFORM_2,Q3SYT9	9	Q61990-2,Q61990-3,Q61990,P57721_ISOFORM_2,P57721_ISOFORM_3,P57721_ISOFORM_5,P57721_ISOFORM_4,P57721,Q17QV0	33496.6				8				6				68.1515	6	1	+
193	Q00839_ISOFORM_Short	HNRPU_HUMAN	HUMAN	Heterogeneous nuclear ribonucleoprotein U (hnRNP U) (SAF-A) [ISOFORM Short]	72.512	9.06	6	4	2	Q00839_CHAIN_0,Q00839	3	F1MFT4,G3XA10,Q8VEK3	88979.7				6				4				54.1614	6	1					1				6
339	P27708_CHAIN_0	PYR1_HUMAN	HUMAN	CAD protein [CHAIN 0]	20.908	1.17	3	2	1	P27708	0		242853				3				2				28.1306	6	1					2				6
217	A6H7G2	DBNL_BOVIN	BOVIN	Drebrin-like protein	121.272	18.68	8	6	0		0		47722.8													6	1	+		8				6
223	Q08DQ9	Q08DQ9_BOVIN	BOVIN	Discs, large (Drosophila) homolog-associated protein 5	117.729	10.4	6	6	0		0		95428.9													6	1	+				6				6
244	E9PVC6	E9PVC6_MOUSE	MOUSE	Eukaryotic translation initiation factor 4 gamma 1 OS=Mus musculus GN=Eif4g1 PE=2 SV=1	104.187	5.67	6	6	4	Q6NZJ6-2,E9Q9E1,E9PVC5,Q6NZJ6	1	E9Q770	171284													6	1			1				6
95	Q99MR8	MCCA_MOUSE	MOUSE	Methylcrotonoyl-CoA carboxylase subunit alpha, mitochondrial OS=Mus musculus GN=Mccc1 PE=1 SV=2	225.596	14.92	76	9	0		2	F6Z2J7,D6RI29	79343.8		13				5				100.227			5	1
143	F1MPG7	F1MPG7_BOVIN	BOVIN	Uncharacterized protein	111.974	9.45	12	5	0		2	Q9H0A0_ISOFORM_2,Q9H0A0	115968				12				5				124.973	5	1
183	Q68FD5	CLH1_MOUSE	MOUSE	Clathrin heavy chain 1 OS=Mus musculus GN=Cltc PE=1 SV=3	82.484	4.78	10	5	3	Q5SXR6,F1MPU0,P49951	0		191557		10				5				90.8643			5	1
215	A4FUA8	CAZA1_BOVIN	BOVIN	F-actin-capping protein subunit alpha-1	60.504	15.73	3	3	0		2	Q5RKN9,P47753	32931.8		3				3				27.5067			5	1	+		5				5
203	Q3UV17	K22O_MOUSE	MOUSE	Keratin, type II cytoskeletal 2 oral OS=Mus musculus GN=Krt76 PE=2 SV=1	66.992	5.05	5	4	0		1	P07744	62844.7		2				1				21.1192			5	1							5
296	P19096	FAS_MOUSE	MOUSE	Fatty acid synthase OS=Mus musculus GN=Fasn PE=1 SV=2	33.552	1.92	3	3	0		0		272428		1				1				7.73376			5	1			1				5
218	P27635_CHAIN_0	RL10_HUMAN	HUMAN	60S ribosomal protein L10 [CHAIN 0]	120.912	30.52	6	5	1	P27635	1	Q96L21	24472.7													5	1					1				5
222	P46779_CHAIN_0	RL28_HUMAN	HUMAN	60S ribosomal protein L28 [CHAIN 0]	119.086	36.76	6	5	3	P46779,P46779_ISOFORM_2,P46779_ISOFORM_3	3	P46779_ISOFORM_4,P46779_ISOFORM_5,Q3T0L7	15616.3													5	1					6				5
224	P53999_CHAIN_0	TCP4_HUMAN	HUMAN	Activated R polymerase II transcriptiol coactivator p15 (PC4) [CHAIN 0]	116.447	29.37	5	5	2	P53999,A7YWC6	0		14264.1													5	1					5				5
241	G3X6L9	G3X6L9_BOVIN	BOVIN	Uncharacterized protein	105.576	7.28	5	5	0		0		169919													5	1	+		5				5
246	P49411_CHAIN_0	EFTU_HUMAN	HUMAN	Elongation factor Tu, mitochondrial (EF-Tu) [CHAIN 0]	101.808	14.67	6	5	1	P49411	0		45045													5	1					1				5
265	Q4LDD4-3	ARAP1_MOUSE	MOUSE	Isoform 3 of Arf-GAP with Rho-GAP domain, ANK repeat and PH domain-containing protein 1 OS=Mus musculus GN=Arap1	94.634	7.71	5	5	2	Q4LDD4-2,Q4LDD4	2	E9PUB0,F6XBJ8	134632													5	1			3				5
153	P63165_CHAIN_0	SUMO1_HUMAN	HUMAN	Small ubiquitin-related modifier 1 (SUMO-1) (GMP1) (Smt3C) [CHAIN 0]	101.366	43.75	5	4	1	P63165	0		11001.3				5				4				46.0608	4	1					7				4
157	P62983	RS27A_MOUSE	MOUSE	Ubiquitin-40S ribosomal protein S27a OS=Mus musculus GN=Rps27a PE=2 SV=2	100.403	26.28	13	4	0		0		17950.9		13				4				124.672			4	1	+
181	P04104	K2C1_MOUSE	MOUSE	Keratin, type II cytoskeletal 1 OS=Mus musculus GN=Krt1 PE=1 SV=4	83.937	5.97	10	5	0		2	Q6IFZ9,Q9R0H5	65605.9		5				3				48.8156			4	1							4
334	P15924_ISOFORM_DPII	DESP_HUMAN	HUMAN	Desmoplakin (DP) [ISOFORM DPII]	24.358	2.11	2	2	4	P15924_ISOFORM_DSPIa,P15924-2,P15924,P15924	0		260119			2				2				18.111		4	1	+				4				4
283	D3YWC2	D3YWC2_MOUSE	MOUSE	ADP-ribosylation factor-like 6 interacting protein 4 OS=Mus musculus GN=Arl6ip4 PE=4 SV=1	37.062	12.5	2	2	2	D3Z6F1,Q9JM93	0		22605.7		1				1				10.2334			4	1			3				4
304	P59325	IF5_MOUSE	MOUSE	Eukaryotic translation initiation factor 5 OS=Mus musculus GN=Eif5 PE=1 SV=1	30.679	5.59	2	2	0		0		48968.4		1				1				8.49917			4	1			1				4
229	Q6NXH9	K2C73_MOUSE	MOUSE	Keratin, type II cytoskeletal 73 OS=Mus musculus GN=Krt73 PE=1 SV=1	53.386	5.94	8	3	0		8	P08729,F1N362,Q9DCV7,P08729,P08729,P08729_CHAIN_0,Q6IFZ9,Q9R0H5	58911.4													4	1							4
242	Q5RKN9	Q5RKN9_MOUSE	MOUSE	Capping protein (Actin filament) muscle Z-line, alpha 1 OS=Mus musculus GN=Capza1 PE=2 SV=1	105.285	30.42	4	4	1	P47753	0		32953.8													4	1			2				4
258	P04272	ANXA2_BOVIN	BOVIN	Annexin A2	96.615	18.58	4	4	0		3	B0V2N8,B0V2N7,P07356	38612.1													4	1	+		4				4
271	P62263_CHAIN_0	RS14_HUMAN	HUMAN	40S ribosomal protein S14 [CHAIN 0]	90.925	24	4	4	1	P62263	2	Q3T076,F1MR01	16141.5													4	1					4				4
278	P15880_CHAIN_0	RS2_HUMAN	HUMAN	40S ribosomal protein S2 [CHAIN 0]	86.64	15.41	4	4	2	P15880,O18789	0		31193.2													4	1					4				4
283	P60843	IF4A1_MOUSE	MOUSE	Eukaryotic initiation factor 4A-I OS=Mus musculus GN=Eif4a1 PE=1 SV=1	84.839	13.55	4	4	0		8	Q3SZ65,Q8BTU6,P10630,P10630-2,E9Q561,Q14240_CHAIN_1,Q14240,Q14240_ISOFORM_2	46153.9													4	1	+		1				4
289	P62701_CHAIN_0	RS4X_HUMAN	HUMAN	40S ribosomal protein S4, X isoform [CHAIN 0]	79.839	12.98	4	4	6	P62701,G3N0K3,E1BGR7,P79103,F1MJH2,A2VE06	5	F1MZI5,G3N267,P22090_CHAIN_0,P22090,P62702	29466.5													4	1					4				4
299	Q8TA86	RP9_HUMAN	HUMAN	Retinitis pigmentosa 9 protein (PAP-1)	74.515	15.84	5	4	0		0		26106.6													4	1					1				4
308	Q4UCH5	Q4UCH5_THEAN	THEAN	Putative uncharacterized protein	69.569	7.06	4	4	0		0		90499.7													4	1			4				4

## Sheet: Proteome Annulate lamellae
ZFIN:ZDB-GENE-081104-93	RAN binding protein 2		GO:0005642	{"relationship": {"relation": [{"id": "BFO:0000050", "label": "part of"}], "id": "ZFA:0009041", "label": "ZFA:0009041"}}	ZFIN	NCBITaxon:7955	IDA		PANTHER:PTHR23138	protein_coding_gene		PMID:31164446|ZFIN:ZDB-PUB-190606-3	20200923
RGD:735093	BICD cargo adaptor 2		GO:0005642		RGD	NCBITaxon:10116	ISO	RGD:1352041	PANTHER:PTHR31233	gene		RGD:1624291	20210218
RGD:1308029	eukaryotic translation initiation factor 5A		GO:0005642		RGD	NCBITaxon:10116	ISO	RGD:1317562	PANTHER:PTHR11673	gene		RGD:1624291	20210218
RGD:620517	exportin 1		GO:0005642		RGD	NCBITaxon:10116	ISO	RGD:735365	PANTHER:PTHR11223	gene		RGD:1624291	20210218
UniProtKB:A0A1D5P8H7	Importin N-terminal domain-containing protein		GO:0005642		Ensembl	NCBITaxon:9031	IEA	UniProtKB:O14980|ensembl:ENSP00000384863	PANTHER:PTHR11223	protein		GO_REF:0000107	20210403
UniProtKB:A0A1D5PDV1	Xpo1 domain-containing protein		GO:0005642		Ensembl	NCBITaxon:9031	IEA	UniProtKB:Q9Y5L0|ensembl:ENSP00000265388	PANTHER:PTHR12363	protein		GO_REF:0000107	20210403
FB:FBgn0266670	Secretory 5		GO:0005642		FlyBase	NCBITaxon:7227	IDA		PANTHER:PTHR13043	protein		FB:FBrf0201470|PMID:17919535	20090723
FB:FBgn0039302	Nucleoporin 358kD		GO:0005642		UniProt	NCBITaxon:7227	IDA		PANTHER:PTHR23138	protein		FB:FBrf0243775|PMID:31626769	20191124
UniProtKB:P48820	E3 SUMO-protein ligase RanBP2		GO:0005642		UniProt	NCBITaxon:9913	ISS	UniProtKB:P49792		protein		GO_REF:0000024	20161026
UniProtKB:A0A3Q1LLS4	E3 SUMO-protein ligase RanBP2		GO:0005642		Ensembl	NCBITaxon:9913	IEA	UniProtKB:P49792|ensembl:ENSP00000283195		protein		GO_REF:0000107	20210403
UniProtKB:G3N3P0	BICD cargo adaptor 2		GO:0005642		Ensembl	NCBITaxon:9913	IEA	UniProtKB:Q8TD16|ensembl:ENSP00000349351	PANTHER:PTHR31233	protein		GO_REF:0000107	20210403
UniProtKB:A5D7C4	Xpo1 domain-containing protein		GO:0005642		Ensembl	NCBITaxon:9913	IEA	UniProtKB:Q9Y5L0|ensembl:ENSP00000265388	PANTHER:PTHR12363	protein		GO_REF:0000107	20210403
UniProtKB:E1BE98	Importin N-terminal domain-containing protein		GO:0005642		Ensembl	NCBITaxon:9913	IEA	UniProtKB:O14980|ensembl:ENSP00000384863	PANTHER:PTHR11223	protein		GO_REF:0000107	20210403
RGD:619938	nucleoporin 62		GO:0005642		RGD	NCBITaxon:10116	IDA		PANTHER:PTHR12084	gene		PMID:8832404|RGD:10401217	20151001
RGD:3216	nucleoporin 153		GO:0005642		RGD	NCBITaxon:10116	IDA		PANTHER:PTHR23193	gene		PMID:8832404|RGD:10401217	20151001
RGD:1560047	RAN binding protein 2		GO:0005642		RGD	NCBITaxon:10116	ISO	RGD:1351414	PANTHER:PTHR23138	gene		RGD:1624291	20210218
RGD:1308938	transportin 3		GO:0005642		RGD	NCBITaxon:10116	ISO	RGD:1318997	PANTHER:PTHR12363	gene		RGD:1624291	20210218
MGI:MGI:2385621	nucleoporin 153		GO:0005642		MGI	NCBITaxon:10090	ISO	RGD:3216	PANTHER:PTHR23193	protein		MGI:MGI:4417868|GO_REF:0000096	20151001
MGI:MGI:2144013	exportin 1		GO:0005642		MGI	NCBITaxon:10090	ISO	UniProtKB:O14980	PANTHER:PTHR11223	protein		MGI:MGI:4834177|GO_REF:0000096	20080109
UniProtKB:Q8TD16	Protein bicaudal D homolog 2		GO:0005642		UniProt	NCBITaxon:9606	IDA		PANTHER:PTHR31233	protein		PMID:20386726	20161026
UniProtKB:P63241	Eukaryotic translation initiation factor 5A-1		GO:0005642		UniProt	NCBITaxon:9606	IDA		PANTHER:PTHR11673	protein		PMID:12210765	20080109
UniProtKB:H2QII6	E3 SUMO-protein ligase RanBP2		GO:0005642		UniProt	NCBITaxon:9598	ISS	UniProtKB:P49792	PANTHER:PTHR23138	protein		GO_REF:0000024	20161026
UniProtKB:E2RPJ7	BICD cargo adaptor 2		GO:0005642		Ensembl	NCBITaxon:9615	IEA	UniProtKB:Q8TD16|ensembl:ENSP00000349351	PANTHER:PTHR31233	protein		GO_REF:0000107	20210403
UniProtKB:E2REK5	Xpo1 domain-containing protein		GO:0005642		Ensembl	NCBITaxon:9615	IEA	UniProtKB:Q9Y5L0|ensembl:ENSP00000265388	PANTHER:PTHR12363	protein		GO_REF:0000107	20210403
UniProtKB:E2R9K4	Importin N-terminal domain-containing protein		GO:0005642		Ensembl	NCBITaxon:9615	IEA	UniProtKB:O14980|ensembl:ENSP00000384863	PANTHER:PTHR11223	protein		GO_REF:0000107	20210403
UniProtKB:A0A5F4D6Y9	Uncharacterized protein		GO:0005642		Ensembl	NCBITaxon:9615	IEA	UniProtKB:P49792|ensembl:ENSP00000283195		protein		GO_REF:0000107	20210403
UniProtKB:O14980	Exportin-1		GO:0005642		UniProt	NCBITaxon:9606	IDA		PANTHER:PTHR11223	protein		PMID:12210765	20080109
MGI:MGI:1351500	nucleoporin 62		GO:0005642		MGI	NCBITaxon:10090	ISO	RGD:619938	PANTHER:PTHR12084	protein		MGI:MGI:4417868|GO_REF:0000096	20151001
MGI:MGI:1196412	transportin 3		GO:0005642		MGI	NCBITaxon:10090	ISO	UniProtKB:Q9Y5L0	PANTHER:PTHR12363	protein		MGI:MGI:4834177|GO_REF:0000096	20191007
MGI:MGI:1924145	BICD cargo adaptor 2		GO:0005642		MGI	NCBITaxon:10090	ISO	UniProtKB:Q8TD16	PANTHER:PTHR31233	protein		MGI:MGI:4834177|GO_REF:0000096	20161026
MGI:MGI:106248	eukaryotic translation initiation factor 5A		GO:0005642		MGI	NCBITaxon:10090	ISO	UniProtKB:P63241	PANTHER:PTHR11673	protein		MGI:MGI:4834177|GO_REF:0000096	20080109
UniProtKB:Q9Y5L0	Transportin-3		GO:0005642		UniProt	NCBITaxon:9606	IDA		PANTHER:PTHR12363	protein		PMID:31192305	20191007
UniProtKB:P37198	Nuclear pore glycoprotein p62		GO:0005642		Ensembl	NCBITaxon:9606	IEA	UniProtKB:P17955|ensembl:ENSRNOP00000067556	PANTHER:PTHR12084	protein		GO_REF:0000107	20210417
UniProtKB:P49792	E3 SUMO-protein ligase RanBP2		GO:0005642		UniProt	NCBITaxon:9606	IDA		PANTHER:PTHR23138	protein		PMID:20386726	20161026
UniProtKB:I3LLK1	Uncharacterized protein		GO:0005642		Ensembl	NCBITaxon:9823	IEA	UniProtKB:P49792|ensembl:ENSP00000283195	PANTHER:PTHR23138	protein		GO_REF:0000107	20210403
UniProtKB:A0A287AJT8	BICD cargo adaptor 2		GO:0005642		Ensembl	NCBITaxon:9823	IEA	UniProtKB:Q8TD16|ensembl:ENSP00000349351	PANTHER:PTHR31233	protein		GO_REF:0000107	20210403
UniProtKB:A0A287BR50	Xpo1 domain-containing protein		GO:0005642		Ensembl	NCBITaxon:9823	IEA	UniProtKB:Q9Y5L0|ensembl:ENSP00000265388		protein		GO_REF:0000107	20210403
UniProtKB:A0A286ZTK1	Importin N-terminal domain-containing protein		GO:0005642		Ensembl	NCBITaxon:9823	IEA	UniProtKB:O14980|ensembl:ENSP00000384863		protein		GO_REF:0000107	20210403
