# Supplementary material for: Theileria parasites sequester host eIF5A to escape elimination by host-mediated autophagy
Source: Nat Commun. 2024 Mar 12;15:2235. doi: 10.1038/s41467-024-45022-7 (PMC10933305; doi:10.1038/s41467-024-45022-7)
Supplement: Supplementary file 6 — Source data [file 41467_2024_45022_MOESM6_ESM.xlsx]

## Sheet: Fig1
Fig1b	Tac12	Control	Bup	MC2646		TBL3	Control	Bup	MC2646		Tpm	Control	Bup	MC2646		Fig1c	BL3					TBL3					Tac12					Fig1d	BL3				TBL3				Tac12				Fig1e
		30	0	0			4	2	0			4	4	0				Ctrl	Bup	MC2646			Ctrl	Bup	MC2646			Ctrl	Bup	MC2646			Ctrl	Bup	MC2646		Ctrl	Bup	MC2646		Ctrl	Bup	MC2646			Macroshizont			Merogony
		23	0	0			4	2	0			12	0	0			Sub G1	6.705	6.705	6.375		Sub G1	3.88	12.6067	4.945		Sub G1	1.07	3.075	1.3			60700	28700	44000		78000	44000	92700		1300000	1200000	1330000		Ctrl	33	43	40	67
		16	0	0			7	4	3			8	0	0			G1	62.77	59.625	61.86		G1	58.015	74.1	62.65		G1	51.215	73.835	55.035			70000	34700	84700		161000	66000	195000		1600000	1100000	1470000		MC2646	96	94	92	4
		9	0	0			7	0	0			20	0	0			S	16.54	13.84	15.44		S	21.66	7.09	16.275		S	19.31	11.68	16.3			179000	75300	189000		504000	75300	355000		2000000	1000000	1870000
		14	0	0			11	3	1			17	0	0			G2/M	11.335	7.95	11.625		G2/M	13.925	9.25	13.005		G2/M	14.17	6.195	11.48			882000	830000	998000		1110000	20000	910000		3600000	1000000	3430000
		30	0	0			10	3	0			12	4	5
		16	0	0			18	1	0			6	2	3
		26	0	0			11	1	3			11	0	4
		15	0	0			4	0	10			3	5	5
		23	0	0			7	7	7			12	2	8
		11	0	0			4	1	1			9	0	0
		26	0	2			9	0	0			11	0	0
		30	0	2			10	0	0			17	0	0
		15	3	1			18	0	0			12	0	5
		12	3	1			8	5	2			8	0	5
		5	6	1			15	4	1			15	2	0
		13	2	1			4	0	5			10	5	0
		19	7	1			6	4	5			14	0	4
		16	4	4			4	0	0			19	0	0
		26	5	6			5	0	0			7	0	4
		29	1	7			5	2	0			14	0	0
		20	4	4			9	1	0			5	0	3
		9	3	2			13	5	5			17	0	0
		18	1	0			12	4	0			8	3	2
		10	4	0			14	1	4			12	4	0
		12	5	0			5	2	6			16	6	0
		23	1	0			10	4	2			4	0	0
		25	3	0			14	0	0			13	0	2
		15	6	0			6	0	4			6	0	3
		30	4	0			8	0	2			15	3	1
		20	4	0			9	0	0			14	2	4
		23	0	2			13	1	4			7	0	0
		22	0	8			8	0	4			20	0	3
		25	0	5			4	0	1			15	0	5
		17	0	11			6	0	0			15	0	4
		27	6	6			8	2	0			17	0	0
		18	5	2			11	3	8			12	1	0
		27	0	0			6	2	0			9	4	2
		17	5	0			20	5	6			13	4	4
		19	4	0			15	1	0			8	5	0
		20	2	1			6	0	0			13	3	5
		13	9	2			7	6	0			9	0	2
		23	4	5			17	2	0			18	0	2
		18	7	0			4	4	0			30	0	0
		19	3	0			9	5	0			10	1	4
		28	4	0			12	0	0			13	0	2
		13	4	0			6	4	4			8	0	4
		33	6	0			22	2	7			12	0	0
		18	6	0			13	0	8			15	1	0
		27	5	0			13	0	4			13	0	6
		3	3	0			8	2	0			7	1	2
		5	5	1			5	3	0			8	1	5
		9	4	2			7	3	0			12	0	4
		11	6	4			13	0	0			13	0	3
		10	9	5			6	0	0			16	0	2
		9	8	3			4	3	0			15	0	1
		5	3	9			10	3	5			13	3	8
		9	2	15			7	0	9			8	1	7
		14	4	4			8	0	0			10	3	4
		4	6	4			10	1	0			6	0	6
		10	0	1			15	0	0			5	0	7
		5	0	2			10	4	4			10	0	5
		6	9	14			11	3	5			4	0	1
		8	4	9			16	3	5			7	5	2
		9	7	0			9	2	4			20		6
		5	3	0			18	0	8			16		0
		6	4	0			20	0	0			9		2
		6	4	0			23	0	0			11		4
		5	6	0			12	0	0			6		2
		6	6	0			7	4	0			11		5
		4	5	0			14	3	0			15		3
		7	3	0			8	3	0			13		3
		7	5	0			7	5	0			14		2
		11	4	0			10	0	0			15		1
		12	6	0			11	0	9			18		7
		3	9	0			12	0	0			7		6
		9	8	0			9	0	0			25		6
		6	3	0			9	0	0			5		8
		6	2	3			12	0	3			16		1
		3	4	8			8	2	6			8		8
		7	6	2			7	5	0			8		4
		10	0	2			13	0	0			15		5
		12	0	6			14	2	0			6
		11	0	3			6	1	0			6
		12	0	0			7	5	2
		8	0	0			9	4	1
		10	0	0			8	1	7
		6	0	3			10	2	6
		9	0	6			15	4	0
		4	0	7			6	0	0
		15	2	0			7	0	0
		14	0	0			12	0	0
		12	0	0			8	0	0
		11	4	15			14	1	4
		12	0	0			5	0	9
		15	0	0			8	0	6
		8	0	0			8	0	0
		14		0			14	2	0
		16		13			10	3	0
				3			11	2	0
[truncated: 2 more columns]

## Sheet: Fig2
Fig2a																						Fig2c									Fig2d								FIg2e	Ctrl	Ctrl EBSS	MC2646 EBSS	Ctrl EBSS BafA1	MC2646 EBSS BafA1
																																								6	10	0	6	10
BL3										TBL3																														6	10	0	8	5
																																								10	5	0	8	6
																																								10	3	0	10	6
																																								12	10	0	12	0
																																								10	10	7	12	5
																																								10	10	5	9	2
																																								5	12	3	11	10
																																								20	6	8	14	4
																																								14	8	2	10	6
																																								11	5	3	12	8
																																								9	6	0	16	12
																																								10	8	4	10	0
																																								8	6	0	10	10
																																								13	6	0	12	10
																																								10	5	5	7	4
																																								10	5	3	6	10
																																								10	5	6	6	3
																																								10	8	8	9	16
																																								10	8	5	6	5
																																								12	8	6	15	0
																																								22	8	7	8	6
																																				zoom				15	12	5	12	6
																												same experiment												6	10	6	10	5
																												other replicate												10	8	0	9	7
																																								13	12	0	12	6
																																								16	4	6	5	4
																																								7	8	2	5	0
																																								12	10	4	3	0
																																								9	8	5	5	3
																																								9	5	6	16	2
																																								10	5	2	7	2
																																								11	2	3	6	6
																																								10	4	0	4	4
																																								12	0	7	12	7
																																								8	0	7	10	7
																																								7	4	0	8	2
																																								20	0	2	3	7
																																								8	4	5	14	4
																																								12	6	6	8	3
																																								12	0	3	6	0
																																								17	0	0	2	6
																																								5	3	0	9	4
																																								10	9	5	12	1
																																								10	10	6	21	3
																																								14	4	5	4	0
																																								16	3	4	5	6
																																								10	3	2	4	12
																																								8	0	0	5	10
																																								10	0	8	7	10
																																								11	4	7	8	4
																																								17	3	6	9	8
																																								20	1	3	12	5
																																								15	7	2	15	5
																																								9	7	4	4	3
																																								9	3	0	0	10
																																								14	0	4	4	6
																																								14	0	0	7	0
																																								12	6	2	6	3
																																								7	4	1	4	5
																																									2	3	5	0
																																									0	4	11	5
																																									0	0	0	5
																																									2	0	9	3
																																									2	3	8	0
																																									7	3	8	8
																																									3	6	10	7
																																									0	2	10	7
																																									0	9	10	0
																																									1	1	5	0
																																									7	0	16	7
																																									0	0	10	3
																																									0	6	6	5
																																									6	2	6	1
																																									3	10	8	6
																																									4	5	5	6
																																									3	0	8	2
																																									6	5	9	4
																																									6	3	9	7
BL3 2646										TBL3 2646																															0	0	10	0
																																									4	0	5	5
																																									4	4	0	0
																																									5	5	6	0
																																									0	6	5	5
																																									5	0	10	5
																																									3	0	9	10
																																									5	2	8	9
																																									0	10	8	3
																																									3	0	9	0
																																									3	2	6	16
																																									8	6	0	4
																																									4	6	6	3
																																									5	0	8	4
																																									4	3	9	5
																																									4	4	6	12
																																									2	3	9	7
																																									4	0	8	14
																																									4	6	6	8
																																									2	10	3	5

## Sheet: Fig3
Fig3a	Ctrl	Rap	991	CQ	BafA1	Torin1		Fig3b					Fig3c	Ctrl	MC2646									Fig3d	Ctrl	Bup	MC2646	Ctrl + BafA1	Bup + BafA1	MC2646 + BafA1		Fig3e						Fig3g
	22	13	13	10	4	13								0.664481	0.970842										4	0	2	3	0	22
	8	3	4	9	9	10								1.5754	3.22626										0	0	1	2	0	10
	26	8	20	7	13	16								1.39573	2.92906										2	0	2	1	2	16									U2OS Ctrl
	16	10	5	7	10	18								0.778084	1.57836										4	0	2	4	5	10								Yellow	2	35	13	4	28	19	17	21	14	10	12
	9	8	6	10	9	9								0.70986	1.63996										2	0	2	1	10	26								Red	0	5	1	0	0	0	0	0	0	0	0
	10	12	10	5	8	8								1.09167	2.39203										1	1	3	1	12	18
	10	8	11	8	20	14								1.15078	3.32843										4	1	2	2	9	25
	8	17	10	20	9	16								0.933063	2.5407										0	1	1	2	0	16
	9	14	3	16	9	8								2.72307	2.05473										0	0	0	2	0	20
	12	5	8	17	7	10								0.798835	1.75454										0	1	2	2	8	20
	26	13	15	26	15	6								0.425246	1.27106										1	1	12	1	9	18
	7	6	3	7	21	12								1.25085	2.40747										2	1	2	3	0	16
	17	12	7	10	16	6								0.870022	1.56825										1	0	0	2	0	20
	6	12	5	7	12	14								0.694994	2.75993										2	0	0	1	4	2
	12	8	15	12	13	14								1.65722	1.95432										0	0	0	0	0	20
	16	0	5	5	9	10								0.588484	1.80176										0	0	4	0	0	17
	19	12	8	5	15	8								0.936889	1.36716										0	4	7	0	0	2
	10	9	4	20	7	12								0.793227	2.15661										2	2	0	0	5	5
	17	10	5	6	11	3								0.785918	3.3875										0	2	8	4	2	12
	10	10	9	16	9	3								0.750564	2.41309										0	5	6	0	0	24
	7	7	8	8	8	9								0.954815	1.3793										2	0	3	2	3	16
	10	7	7	7	6	12								1.02732	2.46419										1	0	6	0	4	8
	14	10	10	8	4	13								0.522241	7.25064										0	0	6	0	0	10
	10	22	10	9	16	12								0.52634	0.733982										0	0	5	1	0	10
	16	9	5	10	10	8								1.08507	1.65768										1	5	6	0	4	14
	13	9	10	10	10	8								0.868199	6.72961										2	2	8	0	0	16
	13	14	10	17	20	6								1.04759	3.51284										1	2	8	0	0	20
	14	9	6	8	12	7								1.21976	2.71636										0	0	4	2	0	20
	14	12	5	10	12	7								1.03762	3.15559										0	0	2	3	0	10
	5	18	10	10	21	9								0.894578	3.35882										2	1	5	0	0	20
	6	21	13	8	4	9								0.85883	1.79579										0	8	2	0	0	20
	13	4	14	14	20	8								0.989099	2.23485										1	0	2	2	2	27
	14	8	3	8	36	8								1.10737	2.03016										2	2	2	0	14	22
	7	16	11	10	5	22								0.316143	1.89543										1	2	8	4	5	28
	6	8	0	12	7	12								0.961812	5.40547										3	3	5	0	0	34
	10	6	0	30	9	7								0.499591	1.69943										2	0	0	0	1	24
	10	11	10	12	10	8								1.27202	1.9622										0	0	0	1	14	17
	10	28	14	7	17	7								0.758302	0.498192										0	0	0	0	10	22
	13	8	13	15	30	12								0.973086	4.75666										0	0	0	3	3	24
	10	9	6	15	12	7								1.4604	0.838711										0	0	12	0	0	17
	8	10	7	10	15	10								1.83312	4.26892										1	4	8	0	6	21
	8	12	5	14	12	6								1.30473	2.38014										0	2	12	0	0	27
	7	25	13	16	9	12								0.63831	1.79339										0	2	12	2	0	30
	8	8	16	45	3	8								1.56041	0.947066										0	8	6	0	2	4
	8	10	7	8	5	7								1.37649	3.48488										0	0	0	4	16	14
	16	16	18	10	9	6								1.2632	0.893395										1	0	0	4	8	16
	19	12	7	8	26	5								1.52623	5.47773										1	0	6	6	0	1
	24	14	6	22	7	16								1.03283	3.28708										0	12	2	2	5	10
	21	20	6	12	7	7								1.18012	1.64544										0	6	6	1	2	6
	8	7	0	20	8	10								1.17274	1.22429										0	2	2	0	0	7
														0.922415	1.13064										1	2	2	0	0	6
														0.828604	1.55982										1	6	8	0	3	0
														1.17518	1.96338										3	6	4	3	1	1
														1.20884	1.77239										1	2	3	1	0	7
														1.38957	3.28447										1	6	5	4	2	1
														0.486522	0.953028										0	0	8	1	4	7
														0.559605	1.84505										0	0	7	2	0	8
														1.03695	2.93084										1	0	6	5	0	3
														1.13543	1.02918										0	0	5	2	5	2
														1.06111	1.19298										0	0	5	1	0	8
														0.778079	1.49886										0	8	6	3	0	16
														0.945771	1.29841										0	5	4	4	0	17
														1.14971	1.13864										0	6	6	1	0	23
														1.2161	1.35289										3	0	0	2	8	5
														0.670525	6.75388										1	0	4	0	8	5
														1.17274	0.798789										0	0	1	10	5	10
														0.922415	2.4943										3	1	1	0	0	10
														0.828604	1.28256										0	0	10	5	0	10
														1.17518	1.19916										4	0	0	2	0	8
																									6	3	5	1	5	6
																									1		7	10		5
																									0		6	10		8
																									0		10	2		6
																									0		8	6		6
																									0		12			29
																									0		6			16
																									0		1			31
																									0		4			22
																									0		5
																									2		7
																									3		3
																									0		8
																									7		5
																									7		4
																									0		12
																									0		2
																									1		1
																									2		0
																									0		6
																									0		2
																									0		8
																									0		0
																									2		5
																									3		5
																									0		5
																									0		0
																									0		2
																									3		12
																											10
																											2
																											0
[truncated: 157 more columns]

## Sheet: Fig4
Fig4e					Fig4f	Ctrl	MC2646	GC7	MC2646-GC7 5uM	MC2646-GC7 10uM	MC2646-GC7 20uM		Fig4g	Ctrl	GC7	MC2646	MC2646 + GC7 5uM	MC2646 + GC7 10uM	MC2646 + GC7 20uM		Fig4h						Fig4i	shCtrl	shCtrl + MC2646	sheIF5A	sheIF5A + MC2646		Fig4j	shCtrl	shCtrl + MC2646	sheIF5A	sheIF5A + MC2646
						6	2	7	10	15	6			1	0	11	0	1	1									12	10	25	15			4	5	3	1
						6	4	14	10	10	6			0	0	10	0	1	3									12	1	20	16			0	6	2	5
						10	6	7	16	8	1			0	0	10	5	0	0									8	1	4	24			0	8	0	1
						10	5	6	5	8	6			1	0	10	0	3	1									14	6	10	10			0	6	1	0
						12	3	10	3	1	6			2	0	9	0	6	0									12	8	10	0			1	5	0	0
						10	1	16	0	8	6			0	0	14	1	6	0									8	12	15	16			1	1	0	0
						10	4	4	2	8	9			0	2	3	1	4	4									20	8	10	10			1	0	0	0
						5	5	8	15	10	10			0	0	13	3	0	0									8	6	6	16			1	3	4	0
						20	7	12	2	4	2			0	0	5	5	0	0									12	7	22	16			1	8	0	0
						14	0	6	3	4	16			4	0	0	2	0	0									16	8	8	10			1	1	0	3
						11	0	7	6	2	2			0	1	2	5	0	1									16	10	7	5			3	6	1	2
						9	0	9	6	16	6			2	2	0	1	5	0									22	0	12	4			3	1	2	2
						10	8	12	4	8	5			0	0	4	2	0	0									12	5	8	8			0	3	0	1
						8	3	18	2	1	12			2	0	5	3	5	0									10	10	28	4			0	6	1	0
						13	2	12	0	10	2			1	1	12	0	3	0									14	2	15	6			0	4	0	3
						10	0	7	5	3	16			0	0	6	0	0	2									14	6	8	12			0	3	0	2
						10	0	12	3	10	10			0	0	3	1	0	0									16	5	20	9			2	2	0	1
						10	6	14	2	8	0			2	0	2	1	2	0									13	8	16	16			0	2	0	4
						10	0	9	8	12	4			2	0	16	4	0	0									16	8	22	10			0	4	1	0
						10	3	13	8	1	2			0	1	4	3	4	2									10	12	9	10			4	1	0	1
						12	3	16	4	6	14			4	2	3	1	2	5									20	4	16	12			6	1	0	0
						22	0	14	12	15	9			0	0	8	0	0	3									10	5	33	6			0	0	0	0
						15	6	16	12	17	8			2	0	9	0	0	0									12	0	10	8			0	0	3	1
						6	4	6	9	2	1			0	0	12	0	0	0									4	8	10	27			0	5	1	2
						10	1	8	2	1	0			0	0	0	0	1	3									10	2	10	10			0	10	0	1
						13	0	10	0	14	18			2	2	0	4	0	7									8	4	9	10			4	12	3	0
						16	0	14	1	6	4			0	0	6	1	4	0									6	8	32	18			0	10	1	6
						7	0	5	3	7	1			2	0	8	1	0	0									9	10	16	24			2	3	2	2
						12	8	10	1	6	20			0	0	10	0	1	0									16	10	16	21			2	1	0	4
						9	2	12	1	14	12			0	0	0	0	6	0									10	18	16	31			2	10	1	1
						9	1	6	4	16	20			0	3	0	0	1	0									6	10	15	14			0	8	2	0
						10	2	8	0	4	30			0	0	10	1	0	4									8	6	18	38			4	10	0	2
						11	8	8	0	1	22			1	0	4	0	0	0									10	7	16	22			5	6	4	4
						10	4	8	1	2	15			1	0	6	5	0	0									13	9	16	9			6	6	8	2
						12	6	7	10	13	20			2	0	6	0	0	2									10	6	10	8			2	5	0	1
						8	9	13	3	4	8			1	1	3	1	0	1									15	6	8	24			2	5	0	0
						7	6	6	2	2	4			0	0	1	6	1	0									10	5	10	18			1	3	2	0
						20	14	15	1	10	12			0	0	7	5	1	0									10	6	10	8			4	11	1	0
						8	8	15	12	14	10			0	0	8	5	0	0									10	6	10	12			3	1	1	2
						12	0	11	0	12	12			0	0	3	3	3	3									7	9	14	12			2	3	0	1
						12	0	12	2	10	13				2	7												18	14	10	13			0	0	0	0
						17	0	12	9	8	4																	14	10	10	9			0	0	1	0
						5	0	10	0	9	8																	16	8	13	11			6	5	1	0
						10	1	6	3	8	32																	15	9	14	14			2	4	3	1
						10	8	10	10	10	8																	18	10	10	25			1	5	0	1
						14	5	7	9	2	8																	7	4	16	8			0	0	2	0
						16	1	8	5	2	4																	8	9	20	12			0	3	0	0
						10	4	10	1	0	16																	12	6	12	6			3	2	3	3
						8	1	10	4	4	12																	17	10	12	19			3	1	0	1
						10	3	12	2	8	12																	14	4	10	21			3	3	0	3
																												16	9	10	8			0	7	0	0
																												14	8	12	14			3	6	0	0
																												18	14	15	13			4	3	0	0
																												13	3	16	20			1	14	0	0
																												19	16	12	16			4	5	0	1
																												17	6	12	4			0	8	2	0
																												10	14	24	15			0	4	4	3
																												8	16	12	16			1	2	0	2
																												16	4	12	17			0	4	0	0
																												16	16	14	8			0	0	2	0
																														17							0
																														20							0
																														10							0
																														12							3
																														6							2
																														14							3
																														10							1
																														10							1
																														6							0
																														10							3

## Sheet: Supp1
Supp1a						Supp1b

## Sheet: Supp2
Supp2a	Ctrl	EBSS - Ctrl	EBSS - MC2646	EBSS - Ctrl +BafA1	EBSS - MC2646 +BafA1		Supp2b	Ctrl	Rap	Tor1	MC2646	Ctrl+BafA1	Rap+ BafA1	Tor1 + BafA1	MC2646 BafA1		Supp2c	Ctrl	Rap	Tor1	Ctrl+BafA1	Rap+ BafA1	Tor1 + BafA1		Supp2d	Ctrl	Rap	Tor1	Ctrl+BafA1	Rap+ BafA1	Tor1 + BafA1		Supp2e									Supp2e	Ctrl	SBI	991	MC2646	991+MC2646	SBI+991	SBI+MC2646
	21	5	6	9	5			0	2	4	8	10	10	17	5			2	0	3	13	8	35			8	10	14	7	10	13												10	17	13	4	3	5	0
	27	7	6	6	8			0	5	4	4	12	16	10	2			1	0	0	15	0	16			14	9	16	12	12	16				AMPK			AMPK-P					14	17	7	5	1	16	0
	22	8	4	6	10			0	4	0	2	12	8	12	4			0	7	0	12	20	16			8	13	20	14	12	20		TBL3 Ctrl		1	1	1	1	1	1			12	17	9	2	5	10	2
	20	6	4	8	8			1	5	1	6	16	10	12	6			0	2	0	8	24	16			17	10	13	10	16	16		TBL3 991		0.47807	1.1306	0.728773	3.00019	2.17852	1.89757			8	10	13	18	0	20	4
	22	5	4	7	12			0	4	0	5	21	10	16	10			0	2	1	9	24	17			16	16	16	13	12	17		TBL3 MC2646		0.757061	0.85	1.06999	2.83409	2.63243	1.298			10	16	16	9	0	16	4
	30	3	5	4	12			0	0	0	5	10	10	12	5			4	0	8	10	16	17			16	12	16	16	12	20												13	20	10	8	5	16	4
	22	4	4	6	5			2	0	3	10	8	18	10	5			5	0	0	24	16	10			8	10	18	16	9	20												11	17	5	8	3	20	5
	15	8	5	8	22			4	0	1	3	14	8	14	10			0	0	0	24	16	16			10	21	16	20	10	32												12	24	4	4	0	12	10
	8	6	4	7	10			3	0	2	10	15	12	15	10			3	5	1	0	14	11			14	5	24	16	13	14												8	18	8	4	2	5	4
	2	3	4	7	10			0	2	2	3	10	13	10	12			2	2	3	16	30	12			10	10	24	12	13	20												15	7	12	5	1	11	6
	7	10	9	6	14			0	0	0	2	10	10	10	22			1	2	0	10	18	16			12	17	16	16	16	12												15	20	12	7	4	20	14
	12	10	4	8	4			1	2	3	1	10	10	17	13			3	0	0	12	16	20			12	5	21	21	20	16												12	15	3	5	8	13	10
	18	5	6	20	12			5	1	1	10	12	20	16	20			0	0	0	6	8	16			16	10	14	10	10	20												14	15	18	10	6	15	9
	34	8	5	10	4			1	0	3	10	14	10	20	8			4	1	0	6	10	16			20	0	16	8	25	12												16	12	5	2	2	20	10
	13	9	12	14	31			0	3	2	6	10	19	16	16			0	0	0	16	30	20			6	16	20	16	16	16												16	22	5	2	4	14	10
	24	10	8	16	6			0	4	0	2	17	8	20	18			0	2	5	6	15	16			6	19	24	4	17	20												10	17	12	7	0	14	6
	22	3	5	20	13			0	0	1	5	16	10	16	16			0	1	10	16	15	20			15	17	14	10	17	23												22	18	15	0	0	16	8
	9	4	5	22	19			3	2	2	4	15	9	13	20			2	0	3	16	30	24			16	15	16	8	17	16												7	28	10	10	2	12	8
	5	3	9	12	8			0	2	6	8	12	16	12	22			0	1	2	26	13	24			8	16	20	20	14	20												20	23	13	14	2	10	5
	15	10	5	23	10			0	0	2	16	10	10	16	15			0	0	3	12	14	21			22	17	21	16	17	23												12	24	9	4	3	18	2
	12	10	3	20	5			0	0	3	4	12	10	14	12			5	2	4	16	20	16			16	7	20	20	12	42												10	12	10	2	2	12	10
	8	12	5	8	12			5	0	5	3	10	20	17	16			0	0	0	10	0	20			25	10	24	12	20	17												16	12	9	5	0	5	16
	16	10	0	8	12			4	1	5	12	10	20	20	24			1	4	0	6	0	12			20	19	30	13	24	15												12	36	8	5	10	6	6
	10	6	4	4	13			3	2	0	5	10	16	8	12			7	0	0	10	0	24			22	20	20	12	12	16												12	20	5	2	4	14	10
	16	10	0	10	10			0	3	0	6	10	22	12	14			0	2	2	13	16	20			16	16	14	15	25	22												8	12	12	4	0	16	14
	8	6	0	10	10			0	2	4	4	15	20	10	10			0	5	4	12	16	22			17	17	17	6	13	20												9	15	10	7	0	8	16
	10	3	14	10	6			2	2	1	1	12	17	12	24			2	5	2	12	17	20			8	17	21	19	10	24												18	20	4	2	1	10	10
	12	8	1	6	8			0	3	2	5	10	15	16	20			3	0	2	6	25	30			16	12	30	7	10	24												16	11	8	12	0	13	13
	20	6	6	35	10			0	0	5	3	17	13	18	13			2	0	6	16	22	16			18	9	10	10	14	24												16	15	12	5	1	13	15
	13	10	9	12	8			1	3	6	6	10	14	10	13			0	1	0	17	22	24			30	16	27	16	12	20												15	26	5	7	2	20	10
	14	18	10	14	10			0	1	3	4	8	18	12	12			2	3	5	16	22	16			17	13	24	17	12	16												16	25	10	3	0	20	9
	19	3	8	32	8			0	0	6	3	7	15	10	10			4	1	0	16	18	24			13	16	12	14	10	16												12	17	8	5	1	20	3
	8	10	6	9	8			2	0	6	12	6	16	16	16			1	0	3	16	30	16			12	10	10	16	10	24												15	16	10	14	0	12	6
	11	5	10	15	6			2	0	2	6	8	20	20	13			0	0	0	16	24	20			10	12	16	14	16	18												13	5	12	4	2	12	1
	23	7	6	6	15			3	3	3	2	8	12	12	10			0	3	4	24	13	21			14	9	20	24	30	16												7	18	14	5	3	9	19
	8	5	8	10	10			3	3	0	8	8	16	15	16			5	2	0	21	17	16			16	10	12	8	21	16												2	18	8	6	10	13	14
	10	7	9	6	8			4	1	0	9	8	16	10	10			1	0	0	16	20	10			12	10	10	16	14	18												5	16	5	3	0	12	10
	14	0	12	9	15			2	4	0	4	4	16	20	10			5	1	1	16	40	10			10	5	25	18	18	18												12	22	7	2	0	9	16
	12	4	4	20	8			1	0	1	8	8	20	17	12			2	5	0	16	19	0			15	17	23	21	20	23												13	22	10	7	2	8	7
	8	4	7	6	12			0	6	1	4	2	16	12	10																												10	16	4	5	0	18	9
	10	10	16	25	6																																						16		8	8	1	12	12
	13	4	12	14	4																																						8		10	9	2	13	8
	11	5	4	10	8																																						11		6	6	4	18	8
	12	10	3	10	10																																						9		6	8	1	6	10
	8	7	0	10	8																																						10		9	7	4	10	6
	15	4	10	6	9																																						10		6	12	0	16	9
	15	4	3	7	10																																						16		4	5	0	18	0
	12	12	6	7	12																																						8		6	5	3	14	4
	14	2	5	12	14																																						15		10	0	8	12	4
	16	3	6	10	5																																						16		16	6	5	9	2
	16	3	4	12	7																																						12		6	6	0	12	10
	10	0	8	12	10																																						12		8	10	3	12	10
	22	6	5	3	12																																						8		9	12	1	14	20
	7	6	3	8	10																																						8		8	4	1	6	30
	20	8	0	16	8																																						12		8	5	0	6	28
	12	5	5	8	10																																						8		7	0	4	13	16
	10	5	4	16	12																																						12		10	8	3	14	18
	16	7	1	8	12																																						10		12	5	2	10	15
	12	4	1	9	15																																						8		12	8	5	8
	12	1	3	10	10																																						10		8	4	4	4
	8	0	2	6	20
	9	4	3	12	10
	18	10	8	12	15
	16	6	6	10	10
	16	0	5	10	8
	15	2	5	14	4
	16	5	3	15	7
	12	6	6	12	12
	15	7	5	6	10
	13	7	3	10	12
	7	3	2	16	0
	2	4	0	10	7
	5	0	6	10	3
	12	8	4	7	4
	13	8	8		7
	10	0	0
	16	6	9
	8	5	3
	11	5	5
	9	8	2
	10	6	0
	10	7	12
	16	4	3
	8	6	5
	15	5	5
	16	4	2
	12	8	5
	12	8	1
	8	6	6
	8	6	4
	12		6
	8		4
	12		5
	10		5
	8		7
	10

## Sheet: Supp3
Supp3a											Supp3b											Supp3c	Ctrl	MC2646	Ctrl+BafA1	MC2646+bafA1						Supp3e
																							3	9	27	12
										Ctrl													3	10	13	15						TBL3-Ctrl
																							1	7	15	15						4	10	4	12	12	8	17	0	0	0	12	8	24	10	10	16	6	10
																							1	10	6	13						4	0	2	4	2	1	4	0	0	0	1	2	1	2	0	0	0	2
																							2	16	14	16						6	6	10	10	12	10	10	5	20	14	11	9	10	8	13	10	10	10
																							2	9	12	17
																							1	8	16	17
																							5	8	10	14
																							3	5	9	10
																							3	2	3	16
																							4	3	8	12
																							5	4	10	20
																							5	10	12	21
																							3	8	12	20
																							2	0	16	10
																							6	10	16	14
																							1	5	10	10
																							1	6	10	20
																							5	8	15	20
																							2	15	15	10
																							2	16	15	25
																							3	4	8	20
																							1	5	16	22
																							1	6	10	20
																							4	12	20	20
																							1	10	16	16
										MC2646													2	10	8	15
																							2	13	17	16
																							2	10	10	12
																							0	6	10	13
																							0	12	8	16
																							0	6	20	10
																							0	16	21	16
																							0	9	15	22
																							0	9	25	27
																							2	12	20	10
																							6	8	20	12
																							4	10	15	12
																							0	10	8	5
																							0	12	4	2
																							0	12	2	4
																							1	16	6	6
																							0	12	5	10
																							0	10	5	5
																							2	8	10	5
																							4	14	3	10
																							3	15	10	10
																							0	10	3	12
																							0	10	2	22
																							1	10	1	13
																							5	12	10	20
																							1	14	10	8
																							0	10	6	16
																							0	17	2	18
																							0	16	5	16
																							3	15	4	20
																							0	12	8	22
																							0	10	16	15
																							0	12	4	12
																							5	10	3	16
																							4	10	12	24
																							3	10	5	12
																							0	10	6	14
																							0	15	4	10
																							2	12	1	24
																							0	10	5	20
																							0	14	3	13
																							1	10	6	13
																							0	8	4	12
																							0	7	3	10
																							2	6	12	16
																							2	8	6	13
																							3	8	2	10
																							3	8	8	16
																							4	8	9	10
																							2	4	4	10
																							1	8	8	12
																							0	2	4	10
[truncated: 190 more columns]

## Sheet: Supp5
				Supp5b	Ctrl	MC2646	GC7	MC2646-GC7 5uM	MC2646-GC7 10uM	MC2646-GC7 20uM		Supp5c
					10	17	17	12	3	15			Ctrl	EBSS	GC7	991	MC2646	EBSS + GC7	991 + GC7	MC2646 + GC7
					8	9	16	18	8	18			7	3	6	2	5	8	6	10
					10	13	12	14	9	10			7	4	8	4	2	8	10	8
					14	3	10	6	8	12			8	2	10	3	0	6	12	0
					13	5	12	13	8	29			10	10	27	3	4	10	14	5
					8	5	10	6	8	14			10	5	16	8	3	15	10	4
					12	12	8	12	4	20			8	2	10	8	0	16	12	2
					14	3	16	7	18	22			15	5	10	5	2	20	15	0
					13	12	8	7	16	10			10	5	6	6	7	16	17	4
					16	3	5	5	16	25			6	5	16	10	2	4	17	2
					21	6	16	15	12	10			3	0	10	3	1	8	8	1
					8	0	10	8	12	10			4	5	7	6	2	12	15	4
					8	0	8	10	19	0			7	0	18	8	4	12	15	1
					15	3	10	6	16	12			9	3	16	5	2	6	16	2
					12	8	12	10	18	14			9	5	5	5	0	6	24	2
					20	6	15	12	8	12			10	6	18	3	0	8	20	0
					8	8	18	18	17	13			13	6	6	5	3	10	10	5
					26	10	4	5	12	10			10	0	10	4	0	12	14	5
					10	2	12	12	10	16			14	3	12	8	2	6	4	2
					4	2	5	15	14	12			10	4	12	4	5	7	6	6
					14	3	22	10	20	18			10	0	16	2	1	7	12	2
					10	0	20	5	12	16			12	0	26	2	3	6	6	5
					10	1	10	4	0	15			15	3	10	4	1	10	8	0
					7	7	16	5	6	13			10	3	16	3	0	12	10	0
					20	6	11	3	12	10			6	0	16	6	2	15	10	2
					13	14	14	8	7	8			8	0	20	5	2	6	10	2
					6	10	12	12	10	9			12	3	13	6	2	8	8	2
					5	12	9	10	23	12			10	3	8	5	1	8	8	1
					13	6	15	13	15	7			6	2	8	6	1	12	8	4
					13	14	14	12	16				7	5	14	3	1	15	12	0
					12	12	12	10	18				9	8	16	1	2	14	2	4
					13	5	13	12	10				9	0	16	5	4	8	14	4
					19	6	10	0	12				10	5	10	12	5	10	4	5
					12	0	6	8	21				10	5	16	12	0	12	4	3
					10	17	14	3	24				12	4	16	10	10	3	3	5
					12	5	10	8	20				14	4	10	10	14	5	1	3
					12	8	20	10	10				20	7	11	5	4	6	16	3
					8	5	18	14	6				8	4	16	6	2	5	6	6
					10	20	15	10	10				10	6	10	13	5	6	10	0
					16	14	10	16	14				13	2	22	13	5	8	14	2
													12	3	26	8	2	8	16	4
													13	2	18	4	4	6	5	5
													13	6	20	0	7	7	4	1
													9	8	16	8	2	6	6	2
													6	10	6	2	12	6	6	8
													15	8	10	5	5	16	8	8
													12	2	8	7	7	12	16	2
													15	6	16	5	3	6	10	2
													17	0	4	6	5	7	24	0
													7	3	6	12	14	16	12	0
													12	10	3	6	4	5	5	3
													20	3	30	12	2	6	16	10
													8	4	10	21	4	2	10	10
													12	5	17	8	6	0	10	16
													8	5	16	4	5	5	10	5
													10	6	25	6	3	16	16	3
													10	12	10	6	1	12	18	0
													10	5	21	7	4	0	20	2
													15	8	15	10	5	6	10	15
													12	2	16	8	7	10	15	2
													17	6	16	12	0	10	20	3
													7	8	16	12	0	10	12	6
													12	4	20	3	0	16	8	6
													6	5	14	4	8	26	12	4
													8	3	30	12	3	16	20	2
													10	5	20	10	2	20	20	0
													10	5	18	4	0	2	18	5
													12	8	20	8	0	3	18	3
													5	12	12	10	6	0	14	2
													7	0	10	12	0	4	16	8
													8	0	10	9	3	6	14	8
													10	14	12	6	3	5	16	4
													7	2	12	12	0	5	13	12
													8	0	12	5	6	9	13	12
													10	10	21	6	4	9	13	9
													12	4	16	9	1	10	16	2
													15	8	10	9	0	6	6	0
													12	8	10	6	0	10	8	1
													15	8	16	11	0	10	25	3
													8	3	16	12	8	6	10	1
													10	4	15	10	2	10	10	1
													10	8	16	4	1	10	15	4
													12	3	6	9	2	14	16	0
													8	2	12	10	8	0	8	0
													8	5	6	10	4	6	8	1
													8	6	13	10	6	12	10	10
													20	8	22	6	9	10	7	3
													15	10	12	5	6	10	8	2
													10	10	14	5	14	12	10	1
													13	0	12	6	8	6	13	12
													15	8	21	9	0	10	10	0
													10	8		6	0	2		2
													5	17		8	0			9
													12	5		3	0			0
													16	8		8	1			3
													15	0		6	8			10
																13	5			9
																5	1			5
																5	4			1
																10	1			4
																	3			2
